# Supplementary material for: 2′,6′-Bis(4-carb­oxy­phen­yl)-4,4′-bipyridin-1-ium nitrate 0.25-hydrate
Source: Acta Crystallogr Sect E Struct Rep Online. 2011 Dec 7;68(Pt 1):o43. doi: 10.1107/S1600536811051506 (PMC3254403; doi:10.1107/S1600536811051506)
Supplement: Supplementary file 1 [file e-68-00o43-sup1.cif]

##############################################################################
#                                                                            #
# This CIF contains the data in a paper accepted for publication in          #
# Acta Crystallographica Section E. It conforms to the requirements of       #
# Notes for Authors for Acta Crystallographica Section E, and has been       #
# peer reviewed under the auspices of the IUCr Commission on Journals.       #
#                                                                            #
# Full details of the Crystallographic Information File format               #
# are given in the paper "The Crystallographic Information File (CIF):       #
# a New Standard Archive File for Crystallography" by S. R. Hall, F. H.      #
# Allen and I. D. Brown [Acta Cryst. (1991), A47, 655-685].                  #
#                                                                            #
# The current version of the core CIF dictionary is obtainable from          #
# ftp://ftp.iucr.org/pub/cif_core.dic.                                       #
#                                                                            #
# Software is freely available for graphical display of the structure(s)     #
# in this CIF. For information consult the CIF software page                 #
# http://www.iucr.org/resources/cif/software.                                #
#                                                                            #
# This file may be used for bona fide research purposes within the           #
# scientific community so long as proper attribution is given to the journal # 
# article from which it was obtained.                                        #
#                                                                            #
##############################################################################
data_global
_audit_creation_method     'SHELXL97'
_journal_date_recd_electronic     2011-11-22
_journal_date_accepted     2011-11-30
_journal_name_full     'Acta Crystallographica, Section E'
_journal_year     2012
_journal_volume     68
_journal_issue      1
_journal_page_first     o43
_journal_page_last     o43
_journal_paper_category     QO
_journal_paper_doi     10.1107/S1600536811051506
_journal_coeditor_code     BT5723
_publ_contact_author_name     'Hu Zang'
_publ_contact_author_address
;
Department of Orthopedics
The China-Japan Union Hospital of Jilin University
Changchun 130033
People's Republic of China
;
_publ_contact_author_email     doctorzang@163.com
_publ_contact_author_fax     '+86-431-84995222'
_publ_contact_author_phone     '+86-431-84995222'
_publ_section_title
;
2',6'-Bis(4-carboxyphenyl)-4,4'-bipyridin-1-ium nitrate 0.25-hydrate
;
loop_
    _publ_author_name
    _publ_author_footnote
    _publ_author_address
    'Yaping Li' .
;
Department of Ophthalmology
The Second Hospital of Jilin University
Changchun 130041
People's Republic of China
;
    'Hu Zang' .
;
Department of Orthopedics
The China--Japan Union Hospital of Jilin University
Changchun 130033
People's Republic of China
;
    'Guanfang Su' .
;
Department of Ophthalmology
The Second Hospital of Jilin University
Changchun 130041
People's Republic of China
;
data_I
_audit_creation_method     SHELXL-97
_chemical_name_systematic
;
2',6'-Bis(4-carboxyphenyl)-4,4'-bipyridin-1-ium nitrate hydrate
;
_chemical_name_common     ?
_chemical_formula_moiety     'C24 H17 N2 O4 +, N O3 -, 0.25(H2 O)'
_chemical_formula_sum     'C24 H17.50 N3 O7.25'
_chemical_formula_iupac     'C24 H17 N2 O4 +, N O3 -, 0.25H2 O'
_chemical_formula_weight     463.91
_chemical_melting_point     ?
_symmetry_cell_setting     monoclinic
_symmetry_space_group_name_H-M     'P 21/c'
_symmetry_space_group_name_Hall     '-P 2ybc'
loop_
    _symmetry_equiv_pos_as_xyz
    'x, y, z'
    '-x, y+1/2, -z+1/2'
    '-x, -y, -z'
    'x, -y-1/2, z-1/2'
_cell_length_a     13.6978(11)
_cell_length_b     16.0688(12)
_cell_length_c     9.6354(8)
_cell_angle_alpha     90.00
_cell_angle_beta     92.6960(10)
_cell_angle_gamma     90.00
_cell_volume     2118.5(3)
_cell_formula_units_Z     4
_cell_measurement_reflns_used     4158
_cell_measurement_theta_min     0.99
_cell_measurement_theta_max     26.03
_cell_measurement_temperature     293(2)
_exptl_crystal_description     block
_exptl_crystal_colour     colorless
_exptl_crystal_size_max     0.25
_exptl_crystal_size_mid     0.21
_exptl_crystal_size_min     0.20
_exptl_crystal_density_diffrn     1.454
_exptl_crystal_density_meas     ?
_exptl_crystal_density_method     'not measured'
_exptl_crystal_F_000     962
_exptl_absorpt_coefficient_mu     0.110
_exptl_absorpt_correction_type     multi-scan
_exptl_absorpt_process_details     '(SADABS; Bruker, 2001)'
_exptl_absorpt_correction_T_min     0.973
_exptl_absorpt_correction_T_max     0.978
_exptl_special_details
;
;
_diffrn_ambient_temperature     293(2)
_diffrn_radiation_type     MoK\a
_diffrn_radiation_wavelength     0.71073
_diffrn_radiation_source     'fine-focus sealed tube'
_diffrn_radiation_monochromator     graphite
_diffrn_measurement_device_type     'Bruker APEXII CCD'
_diffrn_measurement_method     '\f and \w scans'
_diffrn_detector_area_resol_mean     ?
_diffrn_reflns_number     11529
_diffrn_reflns_av_R_equivalents     0.0398
_diffrn_reflns_av_sigmaI/netI     0.0463
_diffrn_reflns_theta_min     1.95
_diffrn_reflns_theta_max     26.03
_diffrn_reflns_theta_full     26.03
_diffrn_measured_fraction_theta_max     0.999
_diffrn_measured_fraction_theta_full     0.999
_diffrn_reflns_limit_h_min     -16
_diffrn_reflns_limit_h_max     16
_diffrn_reflns_limit_k_min     -19
_diffrn_reflns_limit_k_max     17
_diffrn_reflns_limit_l_min     -9
_diffrn_reflns_limit_l_max     11
_diffrn_standards_number     ?
_diffrn_standards_interval_count     ?
_diffrn_standards_interval_time     ?
_diffrn_standards_decay_%     ?
_refine_special_details
;
Refinement of <i>F</i>^2^ against ALL reflections. The weighted <i>R</i>-factor
<i>wR</i> and goodness of fit <i>S</i> are based on <i>F</i>^2^, conventional
<i>R</i>-factors <i>R</i> are based on <i>F</i>, with <i>F</i> set to zero for
negative <i>F</i>^2^. The threshold expression of <i>F</i>^2^ >
\s(<i>F</i>^2^) is used only for calculating <i>R</i>-factors(gt) <i>etc</i>.
and is not relevant to the choice of reflections for refinement.
<i>R</i>-factors based on <i>F</i>^2^ are statistically about twice as large
as those based on <i>F</i>, and <i>R</i>- factors based on ALL data will be
even larger.
;
_reflns_number_total     4158
_reflns_number_gt     2605
_reflns_threshold_expression     I>2\s(I)
_refine_ls_structure_factor_coef     Fsqd
_refine_ls_matrix_type     full
_refine_ls_R_factor_all     0.0861
_refine_ls_R_factor_gt     0.0500
_refine_ls_wR_factor_gt     0.1265
_refine_ls_wR_factor_ref     0.1503
_refine_ls_goodness_of_fit_ref     1.038
_refine_ls_restrained_S_all     1.038
_refine_ls_number_reflns     4158
_refine_ls_number_parameters     316
_refine_ls_number_restraints     0
_refine_ls_hydrogen_treatment     constr
_refine_ls_weighting_scheme     calc
_refine_ls_weighting_details
         'calc w=1/[\s^2^(Fo^2^)+(0.0724P)^2^+0.0957P] where P=(Fo^2^+2Fc^2^)/3'
_atom_sites_solution_hydrogens     geom
_atom_sites_solution_primary     direct
_atom_sites_solution_secondary     difmap
_refine_ls_shift/su_max     0.000
_refine_ls_shift/su_mean     0.000
_refine_diff_density_max     0.297
_refine_diff_density_min     -0.271
_refine_ls_extinction_method     none
_refine_ls_extinction_coef     ?
loop_
    _atom_type_symbol
    _atom_type_description
    _atom_type_scat_dispersion_real
    _atom_type_scat_dispersion_imag
    _atom_type_scat_source
    'C' 'C' 0.0033 0.0016
                         'International Tables Vol C Tables 4.2.6.8 and 6.1.1.4'
    'H' 'H' 0.0000 0.0000
                         'International Tables Vol C Tables 4.2.6.8 and 6.1.1.4'
    'N' 'N' 0.0061 0.0033
                         'International Tables Vol C Tables 4.2.6.8 and 6.1.1.4'
    'O' 'O' 0.0106 0.0060
                         'International Tables Vol C Tables 4.2.6.8 and 6.1.1.4'
_computing_data_collection     'APEX2 (Bruker, 2007)'
_computing_cell_refinement     'SAINT (Bruker, 2007)'
_computing_data_reduction     'SAINT (Bruker, 2007)'
_computing_structure_solution     'SHELXTL (Sheldrick, 2008)'
_computing_structure_refinement     'SHELXTL (Sheldrick, 2008)'
_computing_molecular_graphics
      'XP in SHELXTL (Sheldrick, 2008) and Mercury (Macrae <i>et al.</i>, 2006)'
_computing_publication_material     'SHELXTL (Sheldrick, 2008)'
loop_
    _atom_site_type_symbol
    _atom_site_label
    _atom_site_fract_x
    _atom_site_fract_y
    _atom_site_fract_z
    _atom_site_U_iso_or_equiv
    _atom_site_adp_type
    _atom_site_calc_flag
    _atom_site_refinement_flags
    _atom_site_occupancy
    _atom_site_symmetry_multiplicity
    _atom_site_disorder_assembly
    _atom_site_disorder_group
    C C1 0.42765(16) 0.78749(14) 0.5913(2) 0.0286(5) Uani d . 1 1 . .
    C C2 0.46419(18) 0.71363(14) 0.5406(3) 0.0334(6) Uani d . 1 1 . .
    H H2 0.4404 0.6631 0.5715 0.040 Uiso calc R 1 1 . .
    C C3 0.53576(18) 0.71478(14) 0.4445(3) 0.0337(6) Uani d . 1 1 . .
    H H3 0.5597 0.6647 0.4117 0.040 Uiso calc R 1 1 . .
    C C4 0.57286(16) 0.78937(13) 0.3957(2) 0.0258(5) Uani d . 1 1 . .
    C C5 0.53495(17) 0.86287(14) 0.4469(3) 0.0330(6) Uani d . 1 1 . .
    H H5 0.5579 0.9135 0.4152 0.040 Uiso calc R 1 1 . .
    C C6 0.46397(17) 0.86229(14) 0.5438(2) 0.0322(6) Uani d . 1 1 . .
    H H6 0.4404 0.9123 0.5774 0.039 Uiso calc R 1 1 . .
    C C7 0.35134(17) 0.78863(14) 0.6971(3) 0.0321(6) Uani d . 1 1 . .
    C C8 0.65044(16) 0.78741(13) 0.2920(2) 0.0254(5) Uani d . 1 1 . .
    C C9 0.69124(16) 0.85873(14) 0.2365(2) 0.0279(5) Uani d . 1 1 . .
    H H9 0.6711 0.9110 0.2651 0.033 Uiso calc R 1 1 . .
    C C10 0.76210(16) 0.85180(13) 0.1382(2) 0.0260(5) Uani d . 1 1 . .
    C C11 0.78848(16) 0.77208(14) 0.0987(2) 0.0273(5) Uani d . 1 1 . .
    H H11 0.8352 0.7648 0.0327 0.033 Uiso calc R 1 1 . .
    C C12 0.74523(16) 0.70341(13) 0.1575(2) 0.0249(5) Uani d . 1 1 . .
    C C13 0.80567(16) 0.92684(13) 0.0741(2) 0.0261(5) Uani d . 1 1 . .
    C C14 0.7948(2) 1.00598(14) 0.1296(3) 0.0438(7) Uani d . 1 1 . .
    H H14 0.7611 1.0128 0.2104 0.053 Uiso calc R 1 1 . .
    C C15 0.8333(2) 1.07395(15) 0.0661(3) 0.0460(7) Uani d . 1 1 . .
    H H15 0.8248 1.1267 0.1033 0.055 Uiso calc R 1 1 . .
    C C16 0.89662(18) 0.99033(13) -0.1044(3) 0.0328(6) Uani d . 1 1 . .
    H H16 0.9319 0.9856 -0.1842 0.039 Uiso calc R 1 1 . .
    C C17 0.85909(17) 0.92067(14) -0.0450(2) 0.0306(6) Uani d . 1 1 . .
    H H17 0.8693 0.8688 -0.0844 0.037 Uiso calc R 1 1 . .
    C C18 0.76886(16) 0.61666(13) 0.1168(2) 0.0247(5) Uani d . 1 1 . .
    C C19 0.71249(16) 0.55022(14) 0.1607(2) 0.0295(5) Uani d . 1 1 . .
    H H19 0.6597 0.5606 0.2154 0.035 Uiso calc R 1 1 . .
    C C20 0.73369(16) 0.46961(14) 0.1246(2) 0.0303(6) Uani d . 1 1 . .
    H H20 0.6958 0.4262 0.1563 0.036 Uiso calc R 1 1 . .
    C C21 0.81127(16) 0.45261(13) 0.0410(2) 0.0272(5) Uani d . 1 1 . .
    C C22 0.86680(18) 0.51865(14) -0.0048(3) 0.0323(6) Uani d . 1 1 . .
    H H22 0.9182 0.5083 -0.0622 0.039 Uiso calc R 1 1 . .
    C C23 0.84681(16) 0.59942(14) 0.0335(2) 0.0301(6) Uani d . 1 1 . .
    H H23 0.8857 0.6427 0.0036 0.036 Uiso calc R 1 1 . .
    C C24 0.83576(16) 0.36588(14) 0.0027(2) 0.0286(5) Uani d . 1 1 . .
    N N1 0.88275(14) 1.06493(12) -0.0482(2) 0.0337(5) Uani d . 1 1 . .
    H H1 0.9064 1.1082 -0.0869 0.040 Uiso calc R 1 1 . .
    N N2 0.67797(13) 0.71123(10) 0.25346(19) 0.0260(4) Uani d . 1 1 . .
    N N3 0.99617(14) 0.19689(12) -0.2573(2) 0.0312(5) Uani d . 1 1 . .
    O O2 0.31962(13) 0.71380(10) 0.72797(19) 0.0456(5) Uani d . 1 1 . .
    H H2A 0.2781 0.7176 0.7863 0.068 Uiso calc R 1 1 . .
    O O1 0.32181(13) 0.85207(11) 0.74803(19) 0.0469(5) Uani d . 1 1 . .
    O O4 0.89796(12) 0.36227(9) -0.09689(18) 0.0387(5) Uani d . 1 1 . .
    H H4 0.9094 0.3135 -0.1148 0.058 Uiso calc R 1 1 . .
    O O3 0.80256(12) 0.30430(9) 0.05852(18) 0.0350(4) Uani d . 1 1 . .
    O O5 0.94948(15) 0.21008(10) -0.14753(19) 0.0496(5) Uani d . 1 1 . .
    O O6 1.02518(13) 0.25580(11) -0.32456(19) 0.0451(5) Uani d . 1 1 . .
    O O7 1.01033(13) 0.12364(10) -0.28914(18) 0.0428(5) Uani d . 1 1 . .
    O O1W 0.5358(6) 1.0131(4) 0.1459(10) 0.062(2) Uani d P 0.25 1 . .
    H H1A 0.5359 0.9943 0.0556 0.092 Uiso d PR 0.25 1 . .
    H H1B 0.5683 1.0618 0.1548 0.092 Uiso d PR 0.25 1 . .
loop_
    _atom_site_aniso_label
    _atom_site_aniso_U_11
    _atom_site_aniso_U_22
    _atom_site_aniso_U_33
    _atom_site_aniso_U_12
    _atom_site_aniso_U_13
    _atom_site_aniso_U_23
    C1 0.0288(13) 0.0303(13) 0.0272(13) 0.0037(10) 0.0056(10) 0.0019(10)
    C2 0.0407(14) 0.0244(13) 0.0365(15) -0.0024(10) 0.0156(12) 0.0025(10)
    C3 0.0403(14) 0.0224(12) 0.0398(15) 0.0029(10) 0.0149(12) -0.0015(10)
    C4 0.0257(12) 0.0270(12) 0.0248(13) 0.0015(9) 0.0037(10) -0.0004(9)
    C5 0.0345(14) 0.0245(13) 0.0407(15) 0.0012(10) 0.0095(12) 0.0001(11)
    C6 0.0363(14) 0.0243(13) 0.0367(15) 0.0064(10) 0.0100(11) -0.0032(10)
    C7 0.0315(13) 0.0303(14) 0.0351(15) 0.0043(11) 0.0084(11) 0.0037(11)
    C8 0.0256(12) 0.0234(12) 0.0274(13) 0.0015(9) 0.0030(10) -0.0001(9)
    C9 0.0318(13) 0.0221(12) 0.0305(13) 0.0007(10) 0.0091(10) -0.0036(10)
    C10 0.0278(12) 0.0246(12) 0.0259(13) 0.0004(10) 0.0038(10) -0.0009(9)
    C11 0.0257(12) 0.0264(12) 0.0304(13) 0.0010(10) 0.0072(10) -0.0011(10)
    C12 0.0256(12) 0.0243(12) 0.0249(13) 0.0010(9) 0.0024(10) 0.0010(9)
    C13 0.0268(12) 0.0213(12) 0.0305(13) 0.0003(9) 0.0051(10) 0.0005(9)
    C14 0.0612(18) 0.0250(14) 0.0480(17) -0.0023(12) 0.0325(14) -0.0033(11)
    C15 0.0628(18) 0.0240(14) 0.0538(18) -0.0013(12) 0.0293(15) -0.0022(12)
    C16 0.0391(14) 0.0277(13) 0.0327(14) -0.0011(11) 0.0119(12) -0.0005(11)
    C17 0.0363(13) 0.0225(12) 0.0333(14) 0.0019(10) 0.0063(11) -0.0026(10)
    C18 0.0258(12) 0.0208(12) 0.0276(13) -0.0004(9) 0.0033(10) 0.0023(9)
    C19 0.0273(12) 0.0264(13) 0.0361(14) 0.0012(10) 0.0134(10) 0.0006(10)
    C20 0.0305(13) 0.0223(12) 0.0389(15) -0.0031(10) 0.0098(11) 0.0020(10)
    C21 0.0290(12) 0.0229(12) 0.0300(13) -0.0015(10) 0.0047(10) -0.0012(10)
    C22 0.0329(13) 0.0294(13) 0.0357(14) 0.0005(11) 0.0147(11) -0.0011(11)
    C23 0.0327(13) 0.0200(12) 0.0384(14) -0.0020(10) 0.0121(11) 0.0021(10)
    C24 0.0282(13) 0.0260(13) 0.0321(14) -0.0001(10) 0.0057(11) 0.0004(10)
    N1 0.0399(12) 0.0244(11) 0.0380(12) -0.0038(9) 0.0146(10) 0.0045(9)
    N2 0.0272(10) 0.0231(10) 0.0278(11) 0.0014(8) 0.0043(8) -0.0005(8)
    N3 0.0333(11) 0.0273(11) 0.0338(12) -0.0033(9) 0.0089(9) 0.0009(9)
    O2 0.0508(11) 0.0341(10) 0.0541(13) 0.0027(8) 0.0271(10) 0.0052(9)
    O1 0.0550(12) 0.0346(10) 0.0534(13) 0.0088(9) 0.0277(10) -0.0016(9)
    O4 0.0485(10) 0.0250(9) 0.0446(11) 0.0010(8) 0.0218(9) -0.0032(8)
    O3 0.0389(10) 0.0240(9) 0.0431(11) -0.0011(7) 0.0141(8) 0.0018(7)
    O5 0.0812(14) 0.0267(10) 0.0441(12) -0.0023(9) 0.0370(11) -0.0029(8)
    O6 0.0528(12) 0.0370(10) 0.0466(12) -0.0102(9) 0.0156(9) 0.0122(9)
    O7 0.0522(12) 0.0295(10) 0.0482(12) 0.0052(8) 0.0181(9) -0.0051(8)
    O1W 0.069(5) 0.023(4) 0.093(7) 0.006(4) -0.002(5) 0.010(4)
_geom_special_details
;
All e.s.d.'s (except the e.s.d. in the dihedral angle between two l.s. planes)
are estimated using the full covariance matrix. The cell e.s.d.'s are taken
into account individually in the estimation of e.s.d.'s in distances, angles
and torsion angles; correlations between e.s.d.'s in cell parameters are only
used when they are defined by crystal symmetry. An approximate (isotropic)
treatment of cell e.s.d.'s is used for estimating e.s.d.'s involving l.s.
planes.
;
loop_
    _geom_bond_atom_site_label_1
    _geom_bond_atom_site_label_2
    _geom_bond_site_symmetry_2
    _geom_bond_distance
    _geom_bond_publ_flag
    C1 C2 . 1.386(3) ?
    C1 C6 . 1.387(3) ?
    C1 C7 . 1.495(3) ?
    C2 C3 . 1.380(3) ?
    C2 H2 . 0.9300 ?
    C3 C4 . 1.392(3) ?
    C3 H3 . 0.9300 ?
    C4 C5 . 1.390(3) ?
    C4 C8 . 1.493(3) ?
    C5 C6 . 1.379(3) ?
    C5 H5 . 0.9300 ?
    C6 H6 . 0.9300 ?
    C7 O1 . 1.209(3) ?
    C7 O2 . 1.317(3) ?
    C8 N2 . 1.338(3) ?
    C8 C9 . 1.393(3) ?
    C9 C10 . 1.392(3) ?
    C9 H9 . 0.9300 ?
    C10 C11 . 1.389(3) ?
    C10 C13 . 1.492(3) ?
    C11 C12 . 1.386(3) ?
    C11 H11 . 0.9300 ?
    C12 N2 . 1.341(3) ?
    C12 C18 . 1.488(3) ?
    C13 C14 . 1.390(3) ?
    C13 C17 . 1.393(3) ?
    C14 C15 . 1.370(3) ?
    C14 H14 . 0.9300 ?
    C15 N1 . 1.328(3) ?
    C15 H15 . 0.9300 ?
    C16 N1 . 1.333(3) ?
    C16 C17 . 1.369(3) ?
    C16 H16 . 0.9300 ?
    C17 H17 . 0.9300 ?
    C18 C23 . 1.393(3) ?
    C18 C19 . 1.395(3) ?
    C19 C20 . 1.376(3) ?
    C19 H19 . 0.9300 ?
    C20 C21 . 1.390(3) ?
    C20 H20 . 0.9300 ?
    C21 C22 . 1.390(3) ?
    C21 C24 . 1.484(3) ?
    C22 C23 . 1.380(3) ?
    C22 H22 . 0.9300 ?
    C23 H23 . 0.9300 ?
    C24 O3 . 1.224(3) ?
    C24 O4 . 1.314(3) ?
    N1 H1 . 0.8600 ?
    N3 O6 . 1.224(2) ?
    N3 O7 . 1.234(2) ?
    N3 O5 . 1.279(2) ?
    O2 H2A . 0.8200 ?
    O4 H4 . 0.8200 ?
    O1W H1A . 0.9210 ?
    O1W H1B . 0.9027 ?
loop_
    _geom_angle_atom_site_label_1
    _geom_angle_atom_site_label_2
    _geom_angle_atom_site_label_3
    _geom_angle_site_symmetry_1
    _geom_angle_site_symmetry_3
    _geom_angle
    _geom_angle_publ_flag
    C2 C1 C6 . . 119.0(2) ?
    C2 C1 C7 . . 121.8(2) ?
    C6 C1 C7 . . 119.2(2) ?
    C3 C2 C1 . . 120.3(2) ?
    C3 C2 H2 . . 119.8 ?
    C1 C2 H2 . . 119.8 ?
    C2 C3 C4 . . 121.3(2) ?
    C2 C3 H3 . . 119.3 ?
    C4 C3 H3 . . 119.3 ?
    C5 C4 C3 . . 117.6(2) ?
    C5 C4 C8 . . 123.0(2) ?
    C3 C4 C8 . . 119.4(2) ?
    C6 C5 C4 . . 121.4(2) ?
    C6 C5 H5 . . 119.3 ?
    C4 C5 H5 . . 119.3 ?
    C5 C6 C1 . . 120.3(2) ?
    C5 C6 H6 . . 119.9 ?
    C1 C6 H6 . . 119.9 ?
    O1 C7 O2 . . 123.9(2) ?
    O1 C7 C1 . . 123.0(2) ?
    O2 C7 C1 . . 113.0(2) ?
    N2 C8 C9 . . 121.5(2) ?
    N2 C8 C4 . . 115.06(19) ?
    C9 C8 C4 . . 123.41(19) ?
    C10 C9 C8 . . 120.0(2) ?
    C10 C9 H9 . . 120.0 ?
    C8 C9 H9 . . 120.0 ?
    C11 C10 C9 . . 117.3(2) ?
    C11 C10 C13 . . 121.2(2) ?
    C9 C10 C13 . . 121.5(2) ?
    C12 C11 C10 . . 120.0(2) ?
    C12 C11 H11 . . 120.0 ?
    C10 C11 H11 . . 120.0 ?
    N2 C12 C11 . . 121.9(2) ?
    N2 C12 C18 . . 115.74(19) ?
    C11 C12 C18 . . 122.4(2) ?
    C14 C13 C17 . . 116.9(2) ?
    C14 C13 C10 . . 121.8(2) ?
    C17 C13 C10 . . 121.3(2) ?
    C15 C14 C13 . . 120.5(2) ?
    C15 C14 H14 . . 119.8 ?
    C13 C14 H14 . . 119.8 ?
    N1 C15 C14 . . 120.4(2) ?
    N1 C15 H15 . . 119.8 ?
    C14 C15 H15 . . 119.8 ?
    N1 C16 C17 . . 120.1(2) ?
    N1 C16 H16 . . 119.9 ?
    C17 C16 H16 . . 119.9 ?
    C16 C17 C13 . . 120.6(2) ?
    C16 C17 H17 . . 119.7 ?
    C13 C17 H17 . . 119.7 ?
    C23 C18 C19 . . 118.2(2) ?
    C23 C18 C12 . . 121.34(19) ?
    C19 C18 C12 . . 120.5(2) ?
    C20 C19 C18 . . 121.2(2) ?
    C20 C19 H19 . . 119.4 ?
    C18 C19 H19 . . 119.4 ?
    C19 C20 C21 . . 120.5(2) ?
    C19 C20 H20 . . 119.7 ?
    C21 C20 H20 . . 119.7 ?
    C22 C21 C20 . . 118.6(2) ?
    C22 C21 C24 . . 120.3(2) ?
    C20 C21 C24 . . 121.1(2) ?
    C23 C22 C21 . . 120.9(2) ?
    C23 C22 H22 . . 119.5 ?
    C21 C22 H22 . . 119.5 ?
    C22 C23 C18 . . 120.5(2) ?
    C22 C23 H23 . . 119.7 ?
    C18 C23 H23 . . 119.7 ?
    O3 C24 O4 . . 123.5(2) ?
    O3 C24 C21 . . 123.8(2) ?
    O4 C24 C21 . . 112.65(19) ?
    C15 N1 C16 . . 121.6(2) ?
    C15 N1 H1 . . 119.2 ?
    C16 N1 H1 . . 119.2 ?
    C8 N2 C12 . . 119.23(19) ?
    O6 N3 O7 . . 123.2(2) ?
    O6 N3 O5 . . 119.81(19) ?
    O7 N3 O5 . . 117.02(18) ?
    C7 O2 H2A . . 109.5 ?
    C24 O4 H4 . . 109.5 ?
    H1A O1W H1B . . 110.5 ?
loop_
    _geom_torsion_atom_site_label_1
    _geom_torsion_atom_site_label_2
    _geom_torsion_atom_site_label_3
    _geom_torsion_atom_site_label_4
    _geom_torsion_site_symmetry_1
    _geom_torsion_site_symmetry_2
    _geom_torsion_site_symmetry_3
    _geom_torsion_site_symmetry_4
    _geom_torsion
    _geom_torsion_publ_flag
    C6 C1 C2 C3 . . . . 0.1(4) ?
    C7 C1 C2 C3 . . . . -178.9(2) ?
    C1 C2 C3 C4 . . . . -0.2(4) ?
    C2 C3 C4 C5 . . . . -0.2(4) ?
    C2 C3 C4 C8 . . . . 179.9(2) ?
    C3 C4 C5 C6 . . . . 0.7(4) ?
    C8 C4 C5 C6 . . . . -179.4(2) ?
    C4 C5 C6 C1 . . . . -0.8(4) ?
    C2 C1 C6 C5 . . . . 0.4(4) ?
    C7 C1 C6 C5 . . . . 179.5(2) ?
    C2 C1 C7 O1 . . . . 176.2(2) ?
    C6 C1 C7 O1 . . . . -2.9(4) ?
    C2 C1 C7 O2 . . . . -4.2(4) ?
    C6 C1 C7 O2 . . . . 176.7(2) ?
    C5 C4 C8 N2 . . . . -179.6(2) ?
    C3 C4 C8 N2 . . . . 0.3(3) ?
    C5 C4 C8 C9 . . . . -0.5(4) ?
    C3 C4 C8 C9 . . . . 179.4(2) ?
    N2 C8 C9 C10 . . . . 0.3(3) ?
    C4 C8 C9 C10 . . . . -178.8(2) ?
    C8 C9 C10 C11 . . . . 0.6(3) ?
    C8 C9 C10 C13 . . . . 178.5(2) ?
    C9 C10 C11 C12 . . . . -0.5(3) ?
    C13 C10 C11 C12 . . . . -178.5(2) ?
    C10 C11 C12 N2 . . . . -0.3(3) ?
    C10 C11 C12 C18 . . . . 178.5(2) ?
    C11 C10 C13 C14 . . . . -167.6(2) ?
    C9 C10 C13 C14 . . . . 14.5(4) ?
    C11 C10 C13 C17 . . . . 12.6(3) ?
    C9 C10 C13 C17 . . . . -165.3(2) ?
    C17 C13 C14 C15 . . . . 1.6(4) ?
    C10 C13 C14 C15 . . . . -178.2(2) ?
    C13 C14 C15 N1 . . . . -0.9(4) ?
    N1 C16 C17 C13 . . . . 0.4(4) ?
    C14 C13 C17 C16 . . . . -1.4(4) ?
    C10 C13 C17 C16 . . . . 178.4(2) ?
    N2 C12 C18 C23 . . . . -170.8(2) ?
    C11 C12 C18 C23 . . . . 10.3(3) ?
    N2 C12 C18 C19 . . . . 9.7(3) ?
    C11 C12 C18 C19 . . . . -169.2(2) ?
    C23 C18 C19 C20 . . . . 0.8(3) ?
    C12 C18 C19 C20 . . . . -179.7(2) ?
    C18 C19 C20 C21 . . . . -1.1(4) ?
    C19 C20 C21 C22 . . . . 0.1(4) ?
    C19 C20 C21 C24 . . . . 179.2(2) ?
    C20 C21 C22 C23 . . . . 1.2(4) ?
    C24 C21 C22 C23 . . . . -177.9(2) ?
    C21 C22 C23 C18 . . . . -1.5(4) ?
    C19 C18 C23 C22 . . . . 0.4(3) ?
    C12 C18 C23 C22 . . . . -179.1(2) ?
    C22 C21 C24 O3 . . . . 166.1(2) ?
    C20 C21 C24 O3 . . . . -13.0(4) ?
    C22 C21 C24 O4 . . . . -13.2(3) ?
    C20 C21 C24 O4 . . . . 167.7(2) ?
    C14 C15 N1 C16 . . . . -0.1(4) ?
    C17 C16 N1 C15 . . . . 0.4(4) ?
    C9 C8 N2 C12 . . . . -1.1(3) ?
    C4 C8 N2 C12 . . . . 178.05(19) ?
    C11 C12 N2 C8 . . . . 1.2(3) ?
    C18 C12 N2 C8 . . . . -177.77(19) ?
loop_
    _geom_hbond_atom_site_label_D
    _geom_hbond_atom_site_label_H
    _geom_hbond_atom_site_label_A
    _geom_hbond_site_symmetry_A
    _geom_hbond_distance_DH
    _geom_hbond_distance_HA
    _geom_hbond_distance_DA
    _geom_hbond_angle_DHA
    N1 H1 O5 1_565 0.86 1.84 2.697(2) 171
    O2 H2A O3 3_666 0.82 1.93 2.728(2) 163
    O4 H4 O5 . 0.82 1.78 2.598(2) 173
    O1W H1A O1W 3_675 0.92 2.14 2.963(18) 149
    O1W H1B O1 3_676 0.90 2.22 3.059(8) 154
