# Supplementary material for: 2′,6′-Bis(4-carb­oxy­phen­yl)-4,4′-bipyridin-1-ium nitrate 0.25-hydrate
Source: Acta Crystallogr Sect E Struct Rep Online. 2011 Dec 7;68(Pt 1):o43. doi: 10.1107/S1600536811051506 (PMC3254403; doi:10.1107/S1600536811051506)
Supplement: Supplementary file 2 [file e-68-00o43-Isup2.hkl]

# 
# h,k,l, Fc-squared, Fo-squared, sigma(Fo-squared) and status flag 
# 
data_I
_shelx_title ' P21N in P2(1)/c' 
_shelx_refln_list_code          4 
_shelx_F_calc_maximum      587.83 
_exptl_crystal_F_000       962.00 
_reflns_d_resolution_high  0.8099 
 
loop_ 
 _symmetry_equiv_pos_as_xyz 
 'x, y, z' 
 '-x, y+1/2, -z+1/2' 
 '-x, -y, -z' 
 'x, -y-1/2, z-1/2' 
 
_cell_length_a    13.6978 
_cell_length_b    16.0688 
_cell_length_c     9.6354 
_cell_angle_alpha  90.000 
_cell_angle_beta   92.696 
_cell_angle_gamma  90.000 
 
_shelx_F_squared_multiplier     1.000 
 
loop_ 
 _refln_index_h 
 _refln_index_k 
 _refln_index_l 
 _refln_F_squared_calc 
 _refln_F_squared_meas 
 _refln_F_squared_sigma 
 _refln_observed_status 
   2   0   0     6140.66     4955.33     76.93 o 
   3   0   0     3104.42     3094.41     43.27 o 
   4   0   0     1538.75     1701.51     29.20 o 
   5   0   0       53.62       34.41     14.42 o 
   6   0   0     7190.36     6875.32     71.85 o 
   7   0   0     1454.95     1422.84     25.38 o 
   8   0   0     1062.95     1021.75     22.86 o 
   9   0   0     6282.47     6213.16     95.83 o 
  10   0   0        0.78        3.21      5.33 o 
  11   0   0      124.07      107.05     14.60 o 
  12   0   0        0.00       -6.41      6.41 o 
  13   0   0        2.72        6.87      7.69 o 
  14   0   0       91.75      135.19     19.17 o 
  15   0   0      117.32       94.39     18.13 o 
  16   0   0        0.08       -3.21     19.23 o 
   1   1   0      336.60      362.22      6.80 o 
   2   1   0      676.81      613.84     11.33 o 
   3   1   0     4887.22     4892.85     42.72 o 
   4   1   0      296.35      249.14      9.25 o 
   5   1   0     1589.26     1467.06     18.71 o 
   6   1   0      128.08      130.71      6.83 o 
   7   1   0      356.45      375.96     11.09 o 
   8   1   0      164.73      123.82      7.82 o 
   9   1   0     1322.85     1360.75     25.49 o 
  10   1   0      526.97      554.18     18.17 o 
  11   1   0        0.54        4.35      5.44 o 
  12   1   0      135.29      149.47     16.78 o 
  13   1   0        0.65       -0.49      5.87 o 
  14   1   0       82.17      107.95     16.82 o 
  15   1   0       59.60       52.21     12.69 o 
  16   1   0       11.59       10.82     10.37 o 
   0   2   0    19286.83    16805.17    230.78 o 
   1   2   0    10507.17     8705.22     88.30 o 
   2   2   0     8103.23     7346.25     57.45 o 
   3   2   0    20262.76    20003.80    148.41 o 
   4   2   0     4763.67     4484.92     38.17 o 
   5   2   0     1538.30     1559.62     21.73 o 
   6   2   0     1353.33     1166.86     17.82 o 
   7   2   0      380.15      398.07     11.20 o 
   8   2   0     1325.36     1311.51     21.42 o 
   9   2   0     1701.64     1749.33     26.84 o 
  10   2   0      323.08      319.21     16.05 o 
  11   2   0       80.33       85.44      9.41 o 
  12   2   0      251.00      260.10     16.34 o 
  13   2   0       34.93       27.59      8.34 o 
  14   2   0        6.56       15.57      9.33 o 
  15   2   0        0.62       -3.70      8.49 o 
  16   2   0        1.31        3.21      9.25 o 
   1   3   0       69.26       56.53      3.21 o 
   2   3   0      156.92       69.55      6.27 o 
   3   3   0      135.49      146.68      6.70 o 
   4   3   0       70.58       63.25      3.99 o 
   5   3   0        0.46       -1.60      1.71 o 
   6   3   0        4.04        5.61      3.21 o 
   7   3   0      115.79      103.17      6.99 o 
   8   3   0       83.21       89.79      6.99 o 
   9   3   0        0.20       -3.47      3.51 o 
  10   3   0       11.84        8.97      5.09 o 
  11   3   0        0.00       -4.38      4.38 o 
  12   3   0      359.17      381.43     19.79 o 
  13   3   0      297.27      310.16     23.91 o 
  14   3   0       24.39       30.28     18.55 o 
  15   3   0       62.74       58.26     12.69 o 
  16   3   0        0.07        3.61     10.37 o 
   0   4   0     1155.76     1330.40     22.33 o 
   1   4   0      206.15      228.69      6.60 o 
   2   4   0       26.96       81.11      9.30 o 
   3   4   0     1780.39     1378.02     17.88 o 
   4   4   0      153.28      158.06      6.67 o 
   5   4   0      322.78      294.10     12.95 o 
   6   4   0      335.35      347.50      9.82 o 
   7   4   0      410.48      385.58     13.75 o 
   8   4   0      255.68      272.68     11.24 o 
   9   4   0        0.00       -0.53      3.51 o 
  10   4   0        1.47        0.15      3.74 o 
  11   4   0        9.02       16.84      6.36 o 
  12   4   0      168.04      202.86     18.51 o 
  13   4   0     1241.87     1333.86     40.95 o 
  14   4   0      120.96      139.85     17.41 o 
  15   4   0      146.54      133.45     17.41 o 
  16   4   0        4.23       -0.29     12.31 o 
   1   5   0      199.25      178.45      6.94 o 
   2   5   0      309.23      301.80     21.04 o 
   3   5   0     1170.50     1131.32     16.72 o 
   4   5   0      298.71      342.46     10.03 o 
   5   5   0      801.95      901.03     17.12 o 
   6   5   0       31.58       31.04      4.38 o 
   7   5   0      325.90      337.66     32.98 o 
   8   5   0        0.37        1.75      3.45 o 
   9   5   0       75.11       75.05      7.77 o 
  10   5   0        7.77       15.06      6.60 o 
  11   5   0       68.58       82.49     17.63 o 
  12   5   0       26.40        6.87      7.69 o 
  13   5   0       24.88        7.48     11.22 o 
  14   5   0        0.16       -6.41      9.07 o 
  15   5   0      119.21       92.83     19.17 o 
  16   5   0       44.59       38.89     16.89 o 
   0   6   0        0.46       -3.21      4.81 o 
   1   6   0      668.01      815.19     14.94 o 
   2   6   0       33.17       23.60      8.04 o 
   3   6   0       87.07       84.88      5.11 o 
   4   6   0      274.70      323.14      8.85 o 
   5   6   0     1139.93     1219.68     20.80 o 
   6   6   0      873.04      974.54     19.00 o 
   7   6   0      239.90      263.21     12.60 o 
   8   6   0        7.88       10.58      3.77 o 
   9   6   0      261.45      302.15     27.75 o 
  10   6   0      115.69      122.49     12.95 o 
  11   6   0       44.75       20.83     17.63 o 
  12   6   0       16.29        8.19     10.01 o 
  13   6   0       38.12       32.93     14.42 o 
  14   6   0       96.88      134.58     20.40 o 
  15   6   0        1.05        5.54     12.31 o 
  16   6   0       20.65       30.68     15.39 o 
   1   7   0     2197.57     2413.97     33.77 o 
   2   7   0      734.99      825.22     16.30 o 
   3   7   0      289.43      335.01      9.72 o 
   4   7   0      629.94      735.90     17.12 o 
   5   7   0      275.68      289.86      9.73 o 
   6   7   0     1486.35     1482.93     23.67 o 
   7   7   0      824.76      867.05     31.73 o 
   8   7   0       13.81       11.10      6.39 o 
   9   7   0       42.58       41.42      7.89 o 
  10   7   0       95.55       87.46     12.24 o 
  11   7   0      108.61      126.04     14.57 o 
  12   7   0       30.33       19.59     10.01 o 
  13   7   0        0.73        0.80      9.62 o 
  14   7   0        0.61       12.82     10.67 o 
  15   7   0        9.04       42.90     14.60 o 
   0   8   0      212.92      268.51     13.59 o 
   1   8   0      426.82      505.05     14.80 o 
   2   8   0     1361.98     1544.73     24.02 o 
   3   8   0        0.01        1.28      2.42 o 
   4   8   0      346.98      386.37      9.84 o 
   5   8   0      156.24      204.00     14.10 o 
   6   8   0       47.63       69.22      8.49 o 
   7   8   0       20.62       16.32      6.01 o 
   8   8   0      330.72      377.47     35.33 o 
   9   8   0      278.52      244.79     19.07 o 
  10   8   0        9.42        9.62      6.80 o 
  11   8   0       73.82       90.86     12.69 o 
  12   8   0        1.03       -2.00     14.42 o 
  13   8   0      530.02      576.90     73.72 o 
  14   8   0       83.76       94.98     20.02 o 
  15   8   0      130.80      148.91     23.72 o 
   1   9   0       26.90       36.20      4.38 o 
   2   9   0      194.35      225.06     13.76 o 
   3   9   0      104.53      117.89      7.05 o 
   4   9   0      156.84      159.63     12.24 o 
   5   9   0      522.57      510.18     31.60 o 
   6   9   0      641.54      666.88     22.78 o 
   7   9   0      121.97      145.21     16.89 o 
   8   9   0       15.55       16.03      6.60 o 
   9   9   0       11.76        3.79      6.01 o 
  10   9   0      338.52      372.54     37.95 o 
  11   9   0      497.59      544.32     30.07 o 
  12   9   0       12.34        4.99     10.01 o 
  13   9   0       56.85       48.59     38.46 o 
  14   9   0       85.55       82.77     22.44 o 
  15   9   0        3.92        3.21     13.04 o 
   0  10   0     1275.89     1266.79     30.03 o 
   1  10   0       12.49       13.46      3.77 o 
   2  10   0      115.00      129.94      8.16 o 
   3  10   0        2.15       -3.70      3.70 o 
   4  10   0       20.29       17.77      6.01 o 
   5  10   0      691.11      758.15     24.36 o 
   6  10   0       24.20       14.42      6.60 o 
   7  10   0       53.26       59.55     13.60 o 
   8  10   0        0.00        0.00      6.01 o 
   9  10   0      169.08      172.03     16.45 o 
  10  10   0      156.97      160.82     24.04 o 
  11  10   0        2.48       -1.09      6.94 o 
  12  10   0      140.01      127.14     16.98 o 
  13  10   0       17.98       11.22     17.63 o 
  14  10   0      204.59      220.13     27.20 o 
   1  11   0        0.22        0.00      2.42 o 
   2  11   0        6.11        3.56      4.20 o 
   3  11   0      105.07       81.78      9.46 o 
   4  11   0        6.22       11.75      5.55 o 
   5  11   0      609.32      640.04     34.51 o 
   6  11   0      822.40      880.49     29.24 o 
   7  11   0      463.31      528.18     30.03 o 
   8  11   0       56.45       39.13     12.69 o 
   9  11   0       49.13       37.50     12.62 o 
  10  11   0      120.46      118.39     15.35 o 
  11  11   0      118.23       87.69     25.96 o 
  12  11   0       50.84       35.95     11.17 o 
  13  11   0       62.37       38.46     22.44 o 
  14  11   0       23.61       12.82     13.60 o 
   0  12   0     6794.57     6750.93     95.35 o 
   1  12   0      870.28      800.48     39.32 o 
   2  12   0       22.83       24.66      5.87 o 
   3  12   0      969.46     1018.50     24.53 o 
   4  12   0      664.66      665.54     30.70 o 
   5  12   0       24.68       26.63      8.49 o 
   6  12   0       38.97       38.74      9.25 o 
   7  12   0        1.19       -4.93      7.15 o 
   8  12   0      138.01      154.58     15.95 o 
   9  12   0      260.60      273.00     21.78 o 
  10  12   0       54.19       58.27     12.24 o 
  11  12   0      182.62      176.74     19.53 o 
  12  12   0      104.88       82.53     17.19 o 
  13  12   0        0.00        1.92     10.67 o 
   1  13   0      162.40      162.43     12.00 o 
   2  13   0     2057.77     2191.12     37.75 o 
   3  13   0     1786.46     1878.52     35.71 o 
   4  13   0        0.23       -1.46      6.01 o 
   5  13   0      526.30      569.06     24.52 o 
   6  13   0        1.60        8.01      9.07 o 
   7  13   0       38.33       34.99      9.14 o 
   8  13   0       23.25       16.03      8.49 o 
   9  13   0       18.47       17.76      8.88 o 
  10  13   0       12.93       11.95      8.88 o 
  11  13   0        0.38       -8.23      8.88 o 
  12  13   0        7.33        7.33      9.33 o 
   0  14   0     8806.11     9321.85    144.58 o 
   1  14   0      575.14      575.25     23.43 o 
   2  14   0        0.23        8.63      5.87 o 
   3  14   0       82.05       82.77      9.41 o 
   4  14   0      324.12      357.12     23.05 o 
   5  14   0      513.40      496.51     34.64 o 
   6  14   0      184.62      157.40     15.78 o 
   7  14   0       40.53       39.87     10.37 o 
   8  14   0      489.61      509.73     30.24 o 
   9  14   0      797.25      785.63     33.68 o 
  10  14   0       32.30       14.42     11.33 o 
  11  14   0        0.77        1.28     10.67 o 
   1  15   0       21.14       20.74      7.50 o 
   2  15   0      195.20      187.15     30.53 o 
   3  15   0        4.02       11.22      6.41 o 
   4  15   0      339.78      327.48     28.68 o 
   5  15   0      252.91      210.15     15.71 o 
   6  15   0       12.10        4.81      9.07 o 
   7  15   0       78.01       83.88     16.89 o 
   8  15   0       73.74       67.42     17.63 o 
   9  15   0        7.26       -2.14     10.01 o 
  10  15   0        1.28       10.78     12.31 o 
  11  15   0        0.00       -3.85     10.67 o 
   0  16   0       67.74       54.49     19.23 o 
   1  16   0     1244.22     1157.92     52.89 o 
   2  16   0       67.82       90.61     14.10 o 
   3  16   0      166.61      202.82     32.70 o 
   4  16   0       48.80       33.01     11.56 o 
   5  16   0      276.03      271.42     18.89 o 
   6  16   0       10.13       13.86      8.88 o 
   7  16   0        0.28        0.00      9.07 o 
   8  16   0      126.31      126.64     20.02 o 
   9  16   0        0.26       -1.78     10.01 o 
   1  17   0       54.00       55.88     20.83 o 
   2  17   0       20.17       36.86     13.60 o 
   3  17   0       24.14       22.44     17.63 o 
   4  17   0      150.61      196.67     25.99 o 
   5  17   0       32.63       54.49     22.44 o 
   6  17   0        3.98       -3.21     12.82 o 
   7  17   0        0.35        0.71     10.01 o 
   8  17   0       14.44        7.05     10.67 o 
   0  18   0      185.91      182.70     35.26 o 
   1  18   0      116.47      139.55     23.72 o 
   2  18   0        6.25        2.49     10.01 o 
   3  18   0       18.91       40.44     16.03 o 
   4  18   0       10.67        9.62     12.31 o 
   5  18   0        6.33        0.00     12.82 o 
   6  18   0       45.37       80.13     28.85 o 
   7  18   0      118.89       92.95     32.05 o 
   1  19   0       29.60       55.77     16.89 o 
   2  19   0       49.06       88.81     20.02 o 
   3  19   0        0.13        4.37     12.31 o 
   4  19   0       38.09       33.66     15.87 o 
 -16   1   1       15.59       15.83     10.37 o 
 -15   1   1        1.66       -0.52      7.77 o 
 -14   1   1       52.39       44.64      9.95 o 
 -13   1   1       69.41       80.55     17.58 o 
 -12   1   1       13.84        7.24      6.10 o 
 -11   1   1      121.60      112.53     10.88 o 
 -10   1   1        0.03        1.32      4.38 o 
  -9   1   1      281.15      348.10     14.70 o 
  -8   1   1      471.52      480.45     22.15 o 
  -7   1   1     2397.41     2507.26     30.82 o 
  -6   1   1      473.62      471.62     11.60 o 
  -5   1   1      126.58      109.67      6.20 o 
  -4   1   1       21.41       37.32      3.51 o 
  -3   1   1      365.78      422.82      9.13 o 
  -2   1   1     1094.92     1274.34     30.66 o 
  -1   1   1      955.01      679.65     13.60 o 
   0   1   1     2207.19     1650.76     22.66 o 
   1   1   1     1208.37      826.51     24.04 o 
   2   1   1      216.44      165.65      6.29 o 
   3   1   1       65.17       77.98      4.47 o 
   4   1   1     2532.76     2454.85     41.17 o 
   5   1   1       56.29       56.26      3.99 o 
   6   1   1      245.81      245.23      9.14 o 
   7   1   1       53.55       41.33      5.80 o 
   8   1   1      232.24      237.97     10.78 o 
   9   1   1       34.96       33.70      5.44 o 
  10   1   1      349.70      393.79     16.84 o 
  11   1   1       67.52       83.11      9.22 o 
  12   1   1       44.31       34.63     13.13 o 
  13   1   1        0.17       -0.25      5.87 o 
  14   1   1        0.52       -3.03      7.08 o 
  15   1   1        1.44       11.74     10.08 o 
  16   1   1       11.55       17.95     11.63 o 
 -16   2   1      152.95      159.49     20.19 o 
 -15   2   1        2.48        4.07      8.88 o 
 -14   2   1        0.14        5.23      6.72 o 
 -13   2   1       27.10       22.44      7.30 o 
 -12   2   1      108.73      130.85     12.67 o 
 -11   2   1      210.26      201.02     14.07 o 
 -10   2   1       47.07       54.30      7.17 o 
  -9   2   1      277.89      297.70     13.24 o 
  -8   2   1      101.34      103.75      7.65 o 
  -7   2   1      335.92      330.53     11.82 o 
  -6   2   1     1326.75     1331.77     20.49 o 
  -5   2   1     1726.04     1569.18     20.77 o 
  -4   2   1      680.14      613.09     12.36 o 
  -3   2   1      533.37      428.02      9.41 o 
  -2   2   1     4862.28     4674.72     47.91 o 
  -1   2   1     5635.09     5330.96     50.92 o 
   0   2   1      592.21      590.36     12.31 o 
   1   2   1       98.56      136.08      4.92 o 
   2   2   1      336.72      317.99      6.67 o 
   3   2   1     2369.39     2354.73     30.07 o 
   4   2   1     6912.48     6713.33     58.47 o 
   5   2   1     3100.02     3032.18     29.91 o 
   6   2   1       16.40       10.85      3.25 o 
   7   2   1       11.66        4.90      2.73 o 
   8   2   1      306.83      281.86     10.48 o 
   9   2   1      657.74      693.08     22.11 o 
  10   2   1      490.97      478.65     17.77 o 
  11   2   1        0.37       -0.60      4.60 o 
  12   2   1      136.70      136.19     11.94 o 
  13   2   1        0.12       -7.15     10.00 o 
  14   2   1       68.59       73.99     13.58 o 
  15   2   1       54.23       78.05     14.57 o 
  16   2   1       14.72       11.75     11.10 o 
 -16   3   1      221.95      190.64     27.24 o 
 -15   3   1        1.39      -10.01     10.01 o 
 -14   3   1        0.02       -8.37      8.37 o 
 -13   3   1       22.11       16.03      7.08 o 
 -12   3   1      445.51      481.29     21.10 o 
 -11   3   1      193.65      199.06     21.28 o 
 -10   3   1      255.69      266.73     19.94 o 
  -9   3   1      356.85      395.11     15.15 o 
  -8   3   1      184.01      169.91      9.47 o 
  -7   3   1      551.37      584.30     14.25 o 
  -6   3   1     1025.57     1020.24     19.49 o 
  -5   3   1       15.48       21.52      3.77 o 
  -4   3   1       49.73       68.84      5.09 o 
  -3   3   1      660.31      780.28     13.17 o 
  -2   3   1      469.22      367.62     16.39 o 
  -1   3   1     2258.65     1684.77     22.05 o 
   0   3   1     6700.49     6527.61     52.97 o 
   1   3   1     1185.17     1347.34     14.79 o 
   2   3   1     2080.64     2218.43     28.34 o 
   3   3   1     5577.31     5421.85     71.37 o 
   4   3   1     3610.15     3284.11     33.50 o 
   5   3   1      875.31      881.57     16.19 o 
   6   3   1      532.19      518.02     11.40 o 
   7   3   1       64.55       70.50      5.70 o 
   8   3   1        0.38        2.06      3.04 o 
   9   3   1      467.27      487.09     15.08 o 
  10   3   1       45.73       60.81      8.06 o 
  11   3   1      168.98      143.15     14.34 o 
  12   3   1       22.17       17.17      8.80 o 
  13   3   1        5.76       -2.52      6.94 o 
  14   3   1       34.71       26.56      9.33 o 
  15   3   1      213.28      202.84     35.72 o 
  16   3   1       23.05       25.80     11.63 o 
 -16   4   1      108.87      103.25     20.02 o 
 -15   4   1        2.72       -1.92     10.67 o 
 -14   4   1      526.36      471.00     46.48 o 
 -13   4   1       41.87       38.73     13.04 o 
 -12   4   1       75.68       45.55     14.42 o 
 -11   4   1       31.61       37.53      7.89 o 
 -10   4   1      241.31      235.39     13.65 o 
  -9   4   1       18.81       16.03      4.81 o 
  -8   4   1      218.60      221.10     11.94 o 
  -7   4   1        0.03       -2.42      2.42 o 
  -6   4   1        0.52        0.00      2.42 o 
  -5   4   1        0.21       -1.07      2.16 o 
  -4   4   1        1.35        1.60      2.03 o 
  -3   4   1      426.42      349.66      9.41 o 
  -2   4   1     2928.52     2521.18     26.63 o 
  -1   4   1     4595.98     4204.83     44.65 o 
   0   4   1     1735.99     1616.29     18.89 o 
   1   4   1        4.22        6.13      2.31 o 
   2   4   1      190.39      144.90      7.71 o 
   3   4   1        6.04        5.61      3.97 o 
   4   4   1     1704.98     1603.16     19.96 o 
   5   4   1     1953.53     1801.90     24.36 o 
   6   4   1      645.01      638.53     13.16 o 
   7   4   1      177.94      189.53      9.74 o 
   8   4   1       21.48       18.77      3.99 o 
   9   4   1        0.22        4.60      4.99 o 
  10   4   1        5.07        3.02      4.38 o 
  11   4   1       90.49       80.06     12.69 o 
  12   4   1        2.21       -6.60      6.60 o 
  13   4   1      205.51      201.67     19.68 o 
  14   4   1       30.94       39.71     11.10 o 
  15   4   1       90.66       88.46     15.50 o 
  16   4   1        1.30        3.41     10.37 o 
 -16   5   1       25.95       -4.81     13.04 o 
 -15   5   1      504.45      525.50     39.61 o 
 -14   5   1      143.36      146.03     49.68 o 
 -13   5   1     2773.97     2877.51     73.63 o 
 -12   5   1      168.31      196.69     56.09 o 
 -11   5   1      275.50      310.10     22.47 o 
 -10   5   1       29.97       21.83      5.87 o 
  -9   5   1        0.18       -3.77      3.77 o 
  -8   5   1      105.34      111.85      9.13 o 
  -7   5   1      154.57      112.28      8.39 o 
  -6   5   1      147.16      153.73     13.42 o 
  -5   5   1        2.05        5.13      2.78 o 
  -4   5   1    10228.65    10861.92     90.52 o 
  -3   5   1      115.58      152.70      8.66 o 
  -2   5   1     4876.33     5123.62     47.23 o 
  -1   5   1      406.85      355.40      8.55 o 
   0   5   1      146.07      179.73      5.70 o 
   1   5   1     1893.70     1928.42     22.54 o 
   2   5   1     1807.56     1744.13     26.98 o 
   3   5   1        7.61       -0.64      2.14 o 
   4   5   1      361.87      349.78     12.75 o 
   5   5   1     1947.10     1943.72     30.07 o 
   6   5   1      587.20      655.16     23.21 o 
   7   5   1     2182.22     2227.61     29.16 o 
   8   5   1      147.45      164.65     16.87 o 
   9   5   1      135.67      117.64     12.49 o 
  10   5   1       18.59       24.44      8.20 o 
  11   5   1       76.49       65.30     14.64 o 
  12   5   1       12.44       20.22      8.49 o 
  13   5   1       39.60       30.73     10.79 o 
  14   5   1      202.41      246.92     23.08 o 
  15   5   1      154.01      146.45     18.86 o 
  16   5   1      839.36      878.95     48.08 o 
 -16   6   1       61.54       41.03     16.89 o 
 -15   6   1       79.43       92.04     35.26 o 
 -14   6   1        9.45       12.82     11.33 o 
 -13   6   1      128.12      116.67     22.44 o 
 -12   6   1       32.47       13.89     20.83 o 
 -11   6   1       27.43       12.62      7.51 o 
 -10   6   1        0.11        4.37      6.01 o 
  -9   6   1       78.42       80.33      8.55 o 
  -8   6   1      488.06      519.03     15.61 o 
  -7   6   1       14.18       14.10      3.77 o 
  -6   6   1     1446.93     1464.89     24.72 o 
  -5   6   1       68.98       98.73      7.30 o 
  -4   6   1     3892.39     4244.19     44.35 o 
  -3   6   1     3404.56     3790.39     40.02 o 
  -2   6   1       88.40       77.60      5.25 o 
  -1   6   1      915.44      966.42     15.56 o 
   0   6   1      635.70      510.48     10.14 o 
   1   6   1      229.38      208.18      8.37 o 
   2   6   1       17.03        9.62      3.70 o 
   3   6   1      803.86      764.79     18.32 o 
   4   6   1      659.55      595.56     16.45 o 
   5   6   1        7.33       14.42      4.10 o 
   6   6   1     1409.75     1512.36     19.36 o 
   7   6   1     1211.84     1271.98     29.97 o 
   8   6   1        0.04       -3.61      4.10 o 
   9   6   1      396.80      413.41     20.97 o 
  10   6   1       26.72       21.01     10.01 o 
  11   6   1       87.68       68.81     22.44 o 
  12   6   1       61.31       57.68     13.04 o 
  13   6   1        9.16        7.48     10.01 o 
  14   6   1       85.09       63.29     22.44 o 
  15   6   1        2.38       14.28     11.13 o 
 -15   7   1       13.79       27.86     14.60 o 
 -14   7   1       47.36       60.47     16.89 o 
 -13   7   1     1445.53     1544.37     54.40 o 
 -12   7   1     1952.08     1962.57     57.76 o 
 -11   7   1      544.01      570.43     26.24 o 
 -10   7   1       31.38       35.86      8.88 o 
  -9   7   1        4.66        2.29      4.66 o 
  -8   7   1      101.53      121.33     12.24 o 
  -7   7   1     2179.99     2118.68     33.19 o 
  -6   7   1        0.01        0.00      3.21 o 
  -5   7   1      337.22      355.61     11.94 o 
  -4   7   1     2735.15     2901.67     35.38 o 
  -3   7   1     6009.52     6604.61     61.48 o 
  -2   7   1     1620.58     1671.55     28.68 o 
  -1   7   1    10927.09    11471.75     84.95 o 
   0   7   1     4466.25     4161.57     37.91 o 
   1   7   1     1352.17     1213.20     20.36 o 
   2   7   1     2224.33     2158.74     24.59 o 
   3   7   1      942.60      937.79     21.39 o 
   4   7   1     5038.57     5112.47     62.07 o 
   5   7   1     2748.40     2858.49     42.24 o 
   6   7   1     3341.41     3684.21     60.14 o 
   7   7   1      927.28      941.76     26.34 o 
   8   7   1      120.51      123.77     12.24 o 
   9   7   1       15.08       26.08     11.99 o 
  10   7   1      494.03      607.47     65.71 o 
  11   7   1      140.68      152.08     19.17 o 
  12   7   1        6.48       -2.00      8.25 o 
  13   7   1        0.63        3.92     10.01 o 
  14   7   1      452.22      473.71     38.33 o 
  15   7   1      847.59      853.94     46.82 o 
 -15   8   1       75.64       60.90     18.13 o 
 -14   8   1        3.63       10.78     12.31 o 
 -13   8   1      395.93      476.25     36.26 o 
 -12   8   1       95.05      120.41     15.96 o 
 -11   8   1      314.30      322.80     23.08 o 
 -10   8   1      651.70      731.96     29.19 o 
  -9   8   1       12.75       11.36      6.01 o 
  -8   8   1      658.41      673.54     24.63 o 
  -7   8   1        5.99        4.12      4.66 o 
  -6   8   1      288.42      273.00     20.82 o 
  -5   8   1      320.80      341.72     12.50 o 
  -4   8   1      704.81      744.73     16.07 o 
  -3   8   1      223.15      243.65      9.95 o 
  -2   8   1       32.09       42.02      6.48 o 
  -1   8   1       42.19       48.42      4.50 o 
   0   8   1      714.68      699.78     12.91 o 
   1   8   1     1016.40      977.50     22.11 o 
   2   8   1      983.28      983.55     19.76 o 
   3   8   1      424.41      335.75     14.22 o 
   4   8   1        4.57        2.00      4.10 o 
   5   8   1       18.37       19.69      6.15 o 
   6   8   1       72.27       84.34     12.32 o 
   7   8   1      259.98      258.48     16.45 o 
   8   8   1      131.41      147.61     14.10 o 
   9   8   1      216.21      231.89     18.32 o 
  10   8   1       35.56       41.94     13.04 o 
  11   8   1      167.86      153.32     19.17 o 
  12   8   1       26.70       26.22     12.31 o 
  13   8   1      112.91      116.49     19.17 o 
  14   8   1      191.51      188.69     49.68 o 
  15   8   1       11.12       19.69     15.39 o 
 -15   9   1       49.70       36.63     15.39 o 
 -14   9   1        0.00        4.99     10.01 o 
 -13   9   1      394.55      405.94     33.66 o 
 -12   9   1     1410.53     1535.56     95.25 o 
 -11   9   1      108.61      120.07     15.35 o 
 -10   9   1      475.46      497.29     26.98 o 
  -9   9   1       25.12       25.06      7.69 o 
  -8   9   1      338.63      377.36     22.21 o 
  -7   9   1      101.48       88.21     12.45 o 
  -6   9   1       21.97       25.64      6.60 o 
  -5   9   1       11.72       13.89      5.55 o 
  -4   9   1     3330.87     3627.12     42.79 o 
  -3   9   1        2.91        6.99      3.45 o 
  -2   9   1      264.16      305.53     10.22 o 
  -1   9   1       24.39        8.24      4.35 o 
   0   9   1       54.16       59.98      5.54 o 
   1   9   1      278.08      290.26     12.96 o 
   2   9   1        6.76        6.64      2.53 o 
   3   9   1      199.84      191.88     23.32 o 
   4   9   1        1.53       -4.10      4.10 o 
   5   9   1      181.19      224.63     16.56 o 
   6   9   1      177.45      205.87     12.67 o 
   7   9   1      887.43      964.99     34.80 o 
   8   9   1      158.23      142.73     14.10 o 
   9   9   1        8.21        4.17      6.60 o 
  10   9   1       39.37       30.30     19.23 o 
  11   9   1      203.69      202.20     19.07 o 
  12   9   1       16.08       29.43     12.31 o 
  13   9   1      174.54      218.34     56.09 o 
  14   9   1      231.75      225.23     60.90 o 
 -14  10   1       95.45      162.11     23.72 o 
 -13  10   1      143.03      200.59     24.93 o 
 -12  10   1       91.40      114.15     15.35 o 
 -11  10   1        1.99       -2.62      7.33 o 
 -10  10   1      138.63      169.51     30.13 o 
  -9  10   1      205.16      200.66     17.67 o 
  -8  10   1        5.05       -4.92      4.92 o 
  -7  10   1       10.15        3.50      6.01 o 
  -6  10   1        0.79        2.29      4.66 o 
  -5  10   1        3.54       -3.70      3.70 o 
  -4  10   1      202.67      202.01     13.90 o 
  -3  10   1      622.79      613.21     16.19 o 
  -2  10   1       91.23      114.41      7.20 o 
  -1  10   1      110.71      114.58      7.15 o 
   0  10   1       62.18       58.79      5.15 o 
   1  10   1        2.35        3.77      2.35 o 
   2  10   1       20.53       18.80      5.09 o 
   3  10   1      144.75      165.00     16.98 o 
   4  10   1       37.88       29.47      6.60 o 
   5  10   1       58.40       69.42     16.36 o 
   6  10   1      359.98      404.96     31.23 o 
   7  10   1      323.70      305.95     19.79 o 
   8  10   1        4.48       10.43      6.94 o 
   9  10   1       17.33        6.41      7.40 o 
  10  10   1       16.92       31.47     12.31 o 
  11  10   1        0.16        9.39      7.89 o 
  12  10   1       77.37       72.30     17.63 o 
  13  10   1       48.97       25.64     16.03 o 
  14  10   1        3.77       19.48     14.60 o 
 -14  11   1        0.77        6.70     12.31 o 
 -13  11   1       11.23        4.81     11.33 o 
 -12  11   1       25.02       15.11     10.79 o 
 -11  11   1      160.06      188.43     41.71 o 
 -10  11   1      186.92      167.62     16.98 o 
  -9  11   1        0.72        2.93      6.94 o 
  -8  11   1      276.00      261.02     19.07 o 
  -7  11   1        3.64       10.90      6.60 o 
  -6  11   1        2.01        4.08      6.01 o 
  -5  11   1      227.47      242.13     16.45 o 
  -4  11   1       83.62       86.12     10.12 o 
  -3  11   1        0.07        1.78      4.20 o 
  -2  11   1        9.82       12.68      3.62 o 
  -1  11   1       49.39       48.84      5.37 o 
   0  11   1      929.42      939.14     17.59 o 
   1  11   1       88.99       88.89      8.06 o 
   2  11   1       10.68       10.68      4.20 o 
   3  11   1      679.85      700.76     22.61 o 
   4  11   1       95.50       79.52     10.37 o 
   5  11   1        1.29        4.81      4.81 o 
   6  11   1        2.00       -0.92      4.66 o 
   7  11   1      156.05      167.79     15.96 o 
   8  11   1       46.48       47.51     10.37 o 
   9  11   1       14.60       15.80      7.89 o 
  10  11   1       32.33       42.90     14.60 o 
  11  11   1      252.81      293.80     23.26 o 
  12  11   1        5.51        0.36     10.01 o 
  13  11   1       55.20       53.30     25.64 o 
 -13  12   1        3.33        9.62     16.03 o 
 -12  12   1      235.95      250.15     29.46 o 
 -11  12   1      234.30      246.09     26.92 o 
 -10  12   1        4.90        2.14      8.06 o 
  -9  12   1       61.26       45.25     11.27 o 
  -8  12   1       17.54       17.17      7.89 o 
  -7  12   1      146.78      126.63     14.10 o 
  -6  12   1       68.44       90.64     12.01 o 
  -5  12   1        3.19        0.99      4.92 o 
  -4  12   1      269.21      250.73     21.74 o 
  -3  12   1      435.36      412.66     25.91 o 
  -2  12   1        4.27        8.74      6.01 o 
  -1  12   1      122.40      137.66      8.60 o 
   0  12   1        0.39        1.42      4.20 o 
   1  12   1      588.68      603.84     27.30 o 
   2  12   1      813.60      841.99     22.15 o 
   3  12   1      239.05      221.17     16.66 o 
   4  12   1      279.84      294.12     19.07 o 
   5  12   1       12.64        8.01      5.44 o 
   6  12   1      273.84      239.83     17.88 o 
   7  12   1      309.27      283.91     31.41 o 
   8  12   1        2.28        6.41      6.60 o 
   9  12   1       11.83       16.11      9.05 o 
  10  12   1      108.65      135.36     21.44 o 
  11  12   1       14.34       16.21      9.76 o 
  12  12   1       17.87        3.85     10.67 o 
  13  12   1       13.19        2.14     13.04 o 
 -12  13   1        0.33        4.81     11.33 o 
 -11  13   1        7.27       10.26     10.67 o 
 -10  13   1       35.33       25.64     17.63 o 
  -9  13   1      141.63      158.23     20.74 o 
  -8  13   1       35.93       14.60     10.01 o 
  -7  13   1       60.22       61.83     32.05 o 
  -6  13   1        0.12       -5.34      5.73 o 
  -5  13   1      173.45      191.48     48.08 o 
  -4  13   1      251.28      246.51     18.97 o 
  -3  13   1        7.79        5.67      5.87 o 
  -2  13   1     1005.48      985.20     34.24 o 
  -1  13   1      271.68      331.73     20.61 o 
   0  13   1     3314.62     3284.67     46.52 o 
   1  13   1     2996.00     3027.09     44.78 o 
   2  13   1     1207.97     1221.23     27.87 o 
   3  13   1     3225.99     3333.35     49.06 o 
   4  13   1        6.50       14.05      5.87 o 
   5  13   1      753.16      751.30     23.43 o 
   6  13   1      121.26      127.77     14.57 o 
   7  13   1        1.16       -6.01      6.01 o 
   8  13   1       68.15       82.68     14.95 o 
   9  13   1        4.33       12.82     11.33 o 
  10  13   1       36.47       21.52      9.33 o 
  11  13   1        1.33        3.03      8.88 o 
  12  13   1       52.25       49.39     14.10 o 
 -11  14   1       11.01        3.85     10.67 o 
 -10  14   1        5.44       10.90     10.67 o 
  -9  14   1        2.76        5.70     10.01 o 
  -8  14   1        4.21       -5.04      7.69 o 
  -7  14   1      571.00      550.00     51.28 o 
  -6  14   1      576.88      504.06     49.68 o 
  -5  14   1       17.96        0.00      7.55 o 
  -4  14   1      181.46      138.81     22.14 o 
  -3  14   1      142.29      142.18     14.57 o 
  -2  14   1     1452.72     1378.46     48.69 o 
  -1  14   1      408.79      379.96     29.46 o 
   0  14   1      164.85      167.03     43.27 o 
   1  14   1      293.38      308.91     27.20 o 
   2  14   1      269.02      289.24     16.84 o 
   3  14   1       17.31       29.93      7.08 o 
   4  14   1      323.90      338.30     23.86 o 
   5  14   1      957.71      990.29     27.87 o 
   6  14   1      251.96      257.55     32.00 o 
   7  14   1       23.60       18.19      8.88 o 
   8  14   1        9.21       -7.40      7.40 o 
   9  14   1      179.87      189.33     24.93 o 
  10  14   1      276.07      283.68     24.36 o 
  11  14   1       29.27       12.55      9.63 o 
 -11  15   1       41.59       38.92     15.39 o 
 -10  15   1        1.42       12.18     10.67 o 
  -9  15   1       66.00       54.74     14.60 o 
  -8  15   1       29.70       17.45     10.01 o 
  -7  15   1        0.02        6.41      9.07 o 
  -6  15   1       24.56       17.31     10.67 o 
  -5  15   1       25.72       14.96      7.40 o 
  -4  15   1       44.02       22.44     11.33 o 
  -3  15   1       41.83       28.85     11.33 o 
  -2  15   1       20.34       -1.83      7.69 o 
  -1  15   1       51.76       39.00     16.03 o 
   0  15   1        3.42       -1.60      9.07 o 
   1  15   1      366.75      381.06     30.53 o 
   2  15   1      194.42      219.07     23.72 o 
   3  15   1        4.05        5.79      6.10 o 
   4  15   1      185.07      211.02     16.17 o 
   5  15   1       48.20       38.46      9.33 o 
   6  15   1        3.65       -3.70      6.26 o 
   7  15   1      107.54       65.54     19.22 o 
   8  15   1       38.12       24.19     16.03 o 
   9  15   1       34.92       20.58     10.79 o 
  10  15   1        6.70       -4.70      7.74 o 
  -9  16   1       40.54       35.01     13.59 o 
  -8  16   1       23.26        5.77     10.67 o 
  -7  16   1        2.48       12.18     10.67 o 
  -6  16   1        5.58       -6.94      6.94 o 
  -5  16   1        1.49        0.00     11.33 o 
  -4  16   1      190.37      128.69     24.04 o 
  -3  16   1      137.21      135.13     43.27 o 
  -2  16   1       88.89       87.59     43.27 o 
  -1  16   1      131.11      113.00     20.83 o 
   0  16   1       15.89       12.46     10.01 o 
   1  16   1       16.75       -1.60      9.07 o 
   2  16   1       12.97        4.27      7.40 o 
   3  16   1      128.92      134.29     16.66 o 
   4  16   1      147.93      130.38     16.36 o 
   5  16   1      101.86      101.51     14.10 o 
   6  16   1       67.63       76.50     12.69 o 
   7  16   1      120.67      100.38     15.09 o 
   8  16   1        0.01       13.70     12.31 o 
   9  16   1        0.31       -7.69     10.67 o 
  -8  17   1       43.68       27.24     13.60 o 
  -7  17   1        1.83        1.60     11.33 o 
  -6  17   1       83.30       65.71     18.13 o 
  -5  17   1       38.53       30.45     13.60 o 
  -4  17   1       61.75       74.26     19.23 o 
  -3  17   1        1.12       -9.07      9.07 o 
  -2  17   1      112.49      134.80     28.85 o 
  -1  17   1       26.57       40.07     13.60 o 
   0  17   1      206.71      219.76     21.49 o 
   1  17   1       21.91       18.67      9.76 o 
   2  17   1       53.61       49.26     12.24 o 
   3  17   1      161.67      209.38     33.75 o 
   4  17   1       98.63       98.75     15.25 o 
   5  17   1       29.20       64.11     25.64 o 
   6  17   1        1.17       -6.41     12.82 o 
   7  17   1       72.56       60.90     25.64 o 
   8  17   1       42.81       50.30     14.60 o 
  -7  18   1       76.98       70.32     17.71 o 
  -6  18   1       35.31       33.66     15.87 o 
  -5  18   1        7.43       -6.41     11.33 o 
  -4  18   1       18.14       12.53     12.31 o 
  -3  18   1       65.68       28.35     14.60 o 
  -2  18   1        6.94       13.50     12.68 o 
  -1  18   1       21.91       26.87     14.60 o 
   0  18   1       11.43       15.15     12.31 o 
   1  18   1       20.11        6.41     11.33 o 
   2  18   1       20.86       18.07     16.03 o 
   3  18   1        2.50       17.19     12.31 o 
   4  18   1       21.45        3.21     16.03 o 
   5  18   1        4.57        6.41     16.03 o 
   6  18   1       26.84       16.03     19.23 o 
  -4  19   1      249.56      344.37     36.05 o 
  -3  19   1        9.11       17.75     14.60 o 
  -2  19   1      383.38      521.06     42.88 o 
  -1  19   1        5.98       11.22     13.60 o 
   0  19   1        5.64       -1.78     10.01 o 
   1  19   1       97.44      154.45     24.93 o 
   2  19   1       61.13       98.00     20.40 o 
   3  19   1        0.13        1.46     19.23 o 
   4  19   1        2.76        0.00     16.03 o 
 -16   0   2      405.45      431.07     36.94 o 
 -15   0   2       74.34       77.34     17.71 o 
 -14   0   2        0.30        5.70     10.01 o 
 -13   0   2        7.58        9.26     10.01 o 
 -12   0   2      400.09      371.13     28.26 o 
 -11   0   2      512.41      618.05     48.08 o 
 -10   0   2       46.21       32.41     17.63 o 
  -9   0   2       50.42       65.99     22.44 o 
  -8   0   2      167.40      219.19     17.71 o 
  -7   0   2      539.40      757.68     25.99 o 
  -6   0   2    13616.28    13974.76    175.23 o 
  -5   0   2     1451.75     1598.95     42.95 o 
  -4   0   2       38.29       39.39      8.01 o 
  -3   0   2     6788.12     6038.71    108.98 o 
  -2   0   2        3.19       12.82      6.41 o 
  -1   0   2     4507.66     4464.93     80.13 o 
   0   0   2     1326.17     1359.03     35.26 o 
   1   0   2     9691.46     9034.32    243.60 o 
   2   0   2     3946.03     4008.58     52.13 o 
   3   0   2   345542.84   319432.00   3138.85 o 
   4   0   2    18704.39    17828.86    192.49 o 
   5   0   2      303.79      392.26     27.24 o 
   6   0   2      187.81      201.87     14.60 o 
   7   0   2       51.52       48.31     16.03 o 
   8   0   2       46.73       40.45      8.25 o 
   9   0   2     1744.45     1703.49    108.98 o 
  10   0   2     1216.31     1083.38     57.69 o 
  11   0   2      299.21      244.01     20.74 o 
  12   0   2     1671.30     1830.41    150.65 o 
  13   0   2       65.48      107.11     16.89 o 
  14   0   2       36.62       29.92     25.64 o 
  15   0   2        0.18        0.00     16.03 o 
  16   0   2        0.33        9.62     19.23 o 
 -16   1   2       15.36       10.62     10.37 o 
 -15   1   2        7.62       13.09      8.06 o 
 -14   1   2       29.31       19.23      9.25 o 
 -13   1   2       23.85       28.57      8.34 o 
 -12   1   2      236.87      276.76     20.36 o 
 -11   1   2      475.84      538.15     34.70 o 
 -10   1   2       13.95       12.62      6.71 o 
  -9   1   2      101.41       87.95      8.44 o 
  -8   1   2        0.39        0.53      3.51 o 
  -7   1   2     1322.91     1508.84     24.28 o 
  -6   1   2     4543.83     4963.44     53.24 o 
  -5   1   2     2806.16     2564.22     44.41 o 
  -4   1   2      314.84      302.57     14.34 o 
  -3   1   2       43.79       33.77      3.45 o 
  -2   1   2     5828.17     5273.98     55.99 o 
  -1   1   2      179.74      208.00      8.49 o 
   0   1   2     4093.47     3954.83     41.30 o 
   1   1   2     1210.43     1271.47     19.07 o 
   2   1   2     1507.01     1788.36     21.10 o 
   3   1   2       75.02      109.22     10.64 o 
   4   1   2       86.47       63.42      5.44 o 
   5   1   2      267.30      245.73     10.49 o 
   6   1   2     1486.81     1502.68     23.64 o 
   7   1   2      385.36      368.95     10.09 o 
   8   1   2       84.75       75.94      8.33 o 
   9   1   2       30.77       32.33      6.10 o 
  10   1   2       64.82       63.39      7.86 o 
  11   1   2       33.81       41.42     11.17 o 
  12   1   2      142.81      153.98     13.27 o 
  13   1   2      176.49      168.99     21.28 o 
  14   1   2        0.04       -1.60      7.89 o 
  15   1   2      101.18      121.86     16.45 o 
  16   1   2        4.28        3.79     12.31 o 
 -16   2   2      206.34      225.20     28.26 o 
 -15   2   2       17.15        6.75      9.74 o 
 -14   2   2        2.86       -2.46      6.94 o 
 -13   2   2        2.00        7.37      6.60 o 
 -12   2   2        8.96        3.96      6.94 o 
 -11   2   2      106.48      127.78     11.61 o 
 -10   2   2       12.43       22.05      5.65 o 
  -9   2   2      194.04      225.49     13.01 o 
  -8   2   2       53.12       56.16      6.72 o 
  -7   2   2     1905.76     2012.68     31.22 o 
  -6   2   2     3509.44     3637.01     43.23 o 
  -5   2   2     4177.94     4279.73     45.94 o 
  -4   2   2     2298.67     2269.76     31.33 o 
  -3   2   2     1994.63     1718.26     22.67 o 
  -2   2   2      572.87      547.99     16.60 o 
  -1   2   2      424.25      406.09     11.63 o 
   0   2   2    14426.66    13989.47    107.56 o 
   1   2   2    17021.36    16745.67    126.02 o 
   2   2   2    10119.16    10059.94     79.55 o 
   3   2   2    13813.27    13942.48    108.00 o 
   4   2   2     2299.58     2376.01     28.04 o 
   5   2   2      296.13      345.30     10.32 o 
   6   2   2     3160.94     3112.47     37.09 o 
   7   2   2     3728.15     3662.57     37.72 o 
   8   2   2      990.46     1055.09     20.14 o 
   9   2   2      393.97      348.70     14.16 o 
  10   2   2       29.17       33.14      6.52 o 
  11   2   2      313.23      352.04     20.61 o 
  12   2   2      627.87      660.50     34.70 o 
  13   2   2       73.07       61.64     11.62 o 
  14   2   2       27.43       29.46     14.50 o 
  15   2   2      124.30       99.73     15.50 o 
  16   2   2       26.96       28.05     12.30 o 
 -16   3   2       50.61       54.28     16.89 o 
 -15   3   2       31.49       49.91     15.39 o 
 -14   3   2       53.15       72.34     14.78 o 
 -13   3   2       31.66       29.02     10.54 o 
 -12   3   2      196.47      195.87     20.48 o 
 -11   3   2       56.67       62.78     10.18 o 
 -10   3   2      541.10      555.14     19.18 o 
  -9   3   2      819.96      816.02     21.10 o 
  -8   3   2       73.00       73.27      7.50 o 
  -7   3   2        0.12        0.00      3.21 o 
  -6   3   2        2.82        4.01      3.21 o 
  -5   3   2       61.29       60.66      7.47 o 
  -4   3   2      323.49      287.99      9.61 o 
  -3   3   2        0.62        1.07      2.16 o 
  -2   3   2        1.34        2.40      2.62 o 
  -1   3   2       14.44       11.22      4.63 o 
   0   3   2        4.21       12.82      2.78 o 
   1   3   2      169.93      122.05      5.87 o 
   2   3   2       10.73       14.89      2.36 o 
   3   3   2        0.13       -0.92      1.78 o 
   4   3   2      196.28      179.06      8.92 o 
   5   3   2        1.09        1.28      2.42 o 
   6   3   2       88.93       86.53      7.40 o 
   7   3   2        3.35        2.47      2.64 o 
   8   3   2        7.61        4.19      3.25 o 
   9   3   2        0.22        0.64      3.77 o 
  10   3   2       23.18       28.66      6.94 o 
  11   3   2       46.06       43.46      9.49 o 
  12   3   2        1.02       -0.87      9.27 o 
  13   3   2       11.23       11.91      7.89 o 
  14   3   2       11.12       22.18      8.88 o 
  15   3   2      107.65       82.07     15.35 o 
  16   3   2      100.80       87.75     15.95 o 
 -16   4   2        7.98        9.62     13.04 o 
 -15   4   2       15.56       27.37     14.60 o 
 -14   4   2      238.79      206.68     24.62 o 
 -13   4   2       10.39        5.34     10.01 o 
 -12   4   2      180.74      204.02     35.25 o 
 -11   4   2      751.34      752.38     22.72 o 
 -10   4   2     1889.43     1821.05     37.47 o 
  -9   4   2      532.52      542.51     17.88 o 
  -8   4   2      147.68      147.54     10.59 o 
  -7   4   2      221.43      225.96     11.94 o 
  -6   4   2      126.38      133.06      8.95 o 
  -5   4   2      106.61      123.34     11.58 o 
  -4   4   2     1576.47     1612.31     23.30 o 
  -3   4   2     1972.78     1907.70     24.72 o 
  -2   4   2      228.26      186.00      9.84 o 
  -1   4   2        2.22        3.21      2.03 o 
   0   4   2     1484.26     1269.78     18.89 o 
   1   4   2        7.92        6.94      2.62 o 
   2   4   2      151.33      119.72      7.71 o 
   3   4   2       62.68       69.15      4.03 o 
   4   4   2        3.82        1.28      3.24 o 
   5   4   2       11.53        8.97      2.42 o 
   6   4   2     1110.73     1109.16     19.51 o 
   7   4   2        0.53        5.67      2.64 o 
   8   4   2      114.85      102.03      7.96 o 
   9   4   2        9.20        1.15      3.34 o 
  10   4   2        4.34       -1.60      5.23 o 
  11   4   2      111.17       99.50     13.19 o 
  12   4   2        0.88       11.22     11.33 o 
  13   4   2       43.72       52.09     11.63 o 
  14   4   2       39.66       47.17     11.62 o 
  15   4   2        1.64       20.43     10.37 o 
  16   4   2      544.55      543.00     48.80 o 
 -16   5   2        4.00        3.47     13.04 o 
 -15   5   2      158.96      145.28     32.05 o 
 -14   5   2      376.40      359.45     31.73 o 
 -13   5   2       62.86       43.27     13.60 o 
 -12   5   2      472.84      467.05     32.81 o 
 -11   5   2        6.78        7.78      5.44 o 
 -10   5   2       62.26       64.76     10.64 o 
  -9   5   2       12.68       22.21      5.44 o 
  -8   5   2      135.94      129.22      9.73 o 
  -7   5   2       20.33        8.97      4.16 o 
  -6   5   2      199.43      190.07     12.03 o 
  -5   5   2       51.47       47.83      5.44 o 
  -4   5   2      506.82      511.80     12.91 o 
  -3   5   2       83.50       79.81      5.87 o 
  -2   5   2      560.23      631.89     15.78 o 
  -1   5   2      347.81      361.74      9.73 o 
   0   5   2     1495.03     1436.23     20.81 o 
   1   5   2      476.96      442.39     10.66 o 
   2   5   2      336.93      337.79     12.03 o 
   3   5   2       57.67       54.97      6.62 o 
   4   5   2      155.31      127.01      4.94 o 
   5   5   2       40.26       33.16      4.06 o 
   6   5   2      415.68      439.01     11.48 o 
   7   5   2       19.47        8.60      3.91 o 
   8   5   2      374.09      334.88     15.19 o 
   9   5   2       58.64       61.96      8.26 o 
  10   5   2      152.71      166.38     15.96 o 
  11   5   2        6.80        3.68      6.94 o 
  12   5   2        8.73        9.62     16.03 o 
  13   5   2        0.11        1.22      9.35 o 
  14   5   2        9.44       22.47     10.79 o 
  15   5   2       15.34        0.00      8.49 o 
 -15   6   2        0.04        6.41     11.33 o 
 -14   6   2        1.99        3.56     10.01 o 
 -13   6   2       29.21       30.45     11.33 o 
 -12   6   2       16.78       18.16      9.25 o 
 -11   6   2       87.61      109.65     13.49 o 
 -10   6   2      213.70      256.60     15.30 o 
  -9   6   2      311.90      315.43     16.54 o 
  -8   6   2       26.45       21.80      5.09 o 
  -7   6   2      227.71      218.62     12.67 o 
  -6   6   2      703.10      749.87     20.36 o 
  -5   6   2      416.39      487.16     14.34 o 
  -4   6   2       62.50       87.11      6.72 o 
  -3   6   2      740.08      836.35     16.17 o 
  -2   6   2     2211.48     2457.57     28.82 o 
  -1   6   2       45.87       52.88      5.09 o 
   0   6   2      729.29      774.01     17.12 o 
   1   6   2       45.47       44.19      5.09 o 
   2   6   2      119.08      129.24      5.55 o 
   3   6   2       25.24       39.42      6.01 o 
   4   6   2      147.46      157.08     18.13 o 
   5   6   2      257.46      220.55     11.62 o 
   6   6   2       10.75        7.33      4.66 o 
   7   6   2       66.31       58.58     11.54 o 
   8   6   2      167.20      176.95     13.01 o 
   9   6   2      302.24      299.56     17.08 o 
  10   6   2       65.82       69.12     11.27 o 
  11   6   2        1.80        2.85      7.64 o 
  12   6   2       24.32       17.90     17.63 o 
  13   6   2       24.85       11.24      9.14 o 
  14   6   2       16.75       23.36     11.10 o 
  15   6   2        2.59        7.41     10.37 o 
 -15   7   2        4.37        9.03     12.31 o 
 -14   7   2       22.62       18.07     12.82 o 
 -13   7   2       61.43       78.82     15.87 o 
 -12   7   2        0.15       -2.14      7.40 o 
 -11   7   2        3.69        3.89      6.94 o 
 -10   7   2       28.29       31.88      8.88 o 
  -9   7   2       34.77       29.76      7.89 o 
  -8   7   2      190.95      211.94     12.91 o 
  -7   7   2      472.82      482.58     20.76 o 
  -6   7   2      133.43      125.03      8.95 o 
  -5   7   2        3.70       -0.58      3.45 o 
  -4   7   2     1095.91     1130.09     20.81 o 
  -3   7   2     3969.98     4030.11     43.94 o 
  -2   7   2      824.81      870.97     16.07 o 
  -1   7   2      178.28      203.39      7.28 o 
   0   7   2      269.08      332.89      8.95 o 
   1   7   2      809.89      904.19     16.72 o 
   2   7   2     2156.42     2147.18     34.70 o 
   3   7   2      379.80      378.75     14.57 o 
   4   7   2      433.29      450.54     16.45 o 
   5   7   2      272.94      287.86     18.74 o 
   6   7   2      178.69      185.28     16.89 o 
   7   7   2      353.67      382.22     24.62 o 
   8   7   2        0.07       -5.06      5.06 o 
   9   7   2      293.06      258.22     29.89 o 
  10   7   2      185.04      191.14     16.45 o 
  11   7   2       13.67        8.90     10.01 o 
  12   7   2        0.44       -9.62     12.82 o 
  13   7   2        6.81        6.41     10.67 o 
  14   7   2       32.90       47.01     16.89 o 
  15   7   2       18.04       -1.60     14.42 o 
 -15   8   2       18.32        9.62     16.03 o 
 -14   8   2        2.03       11.36     12.31 o 
 -13   8   2      646.41      758.13     45.33 o 
 -12   8   2      698.58      681.36     31.35 o 
 -11   8   2      417.76      412.88     25.78 o 
 -10   8   2     1122.54     1034.92     43.15 o 
  -9   8   2       67.16       78.07     11.27 o 
  -8   8   2      354.22      384.61     23.41 o 
  -7   8   2      120.00      104.09      9.72 o 
  -6   8   2      207.40      199.46     12.03 o 
  -5   8   2      621.86      675.80     23.59 o 
  -4   8   2       43.32       53.34      9.85 o 
  -3   8   2      181.96      208.66     10.19 o 
  -2   8   2      804.10      819.24     15.39 o 
  -1   8   2      185.55      240.10     10.17 o 
   0   8   2      117.82       92.73      6.20 o 
   1   8   2      876.78      937.79     15.35 o 
   2   8   2      208.28      204.62     10.79 o 
   3   8   2        6.96        4.27      6.55 o 
   4   8   2      381.46      424.85     29.81 o 
   5   8   2      486.97      480.43     17.66 o 
   6   8   2        1.06        5.13      5.33 o 
   7   8   2       59.90       45.58     10.01 o 
   8   8   2       11.23       10.90      6.60 o 
   9   8   2       11.68        5.77      8.46 o 
  10   8   2        2.28        0.25      6.26 o 
  11   8   2      103.32       77.88     15.39 o 
  12   8   2       97.50      102.57     28.85 o 
  13   8   2        0.02        5.77     10.67 o 
  14   8   2       18.71       18.36     12.31 o 
  15   8   2       11.91      -11.22     11.33 o 
 -14   9   2       79.81       89.01     56.09 o 
 -13   9   2       64.21      105.77     20.40 o 
 -12   9   2        0.50        4.93      8.49 o 
 -11   9   2      100.84      100.48     14.10 o 
 -10   9   2      164.79      160.03     15.78 o 
  -9   9   2       37.12       41.63      9.81 o 
  -8   9   2      670.03      657.75     23.91 o 
  -7   9   2      338.05      332.60     19.53 o 
  -6   9   2       58.00       60.25      7.08 o 
  -5   9   2      104.61      115.72      9.41 o 
  -4   9   2      619.82      613.48     15.91 o 
  -3   9   2     1023.25      980.23     19.43 o 
  -2   9   2     1052.93     1080.45     22.78 o 
  -1   9   2       98.10      122.18     14.46 o 
   0   9   2      209.86      262.39      9.54 o 
   1   9   2      154.62      148.03      7.95 o 
   2   9   2       41.37       39.81      7.40 o 
   3   9   2      218.55      195.53     14.10 o 
   4   9   2      266.29      276.16     26.56 o 
   5   9   2        9.04        2.14      5.55 o 
   6   9   2        8.22       -1.07      8.01 o 
   7   9   2       19.72       29.92     10.01 o 
   8   9   2      253.91      279.36     19.68 o 
   9   9   2      162.11      165.14     16.45 o 
  10   9   2        3.82        0.99      6.26 o 
  11   9   2       34.87       50.54     13.59 o 
  12   9   2        0.00      -12.82     12.82 o 
  13   9   2      128.88      130.86     24.04 o 
  14   9   2      265.28      242.25     29.20 o 
 -14  10   2       12.64       32.05     19.23 o 
 -13  10   2        3.79       12.24     12.31 o 
 -12  10   2       70.72       56.59     14.60 o 
 -11  10   2      733.45      797.23     81.73 o 
 -10  10   2        0.01        8.18      6.94 o 
  -9  10   2      296.10      326.57     22.05 o 
  -8  10   2       13.89        9.21      6.94 o 
  -7  10   2      135.77      134.12     13.90 o 
  -6  10   2      209.82      201.15     21.72 o 
  -5  10   2        1.05        5.49      4.66 o 
  -4  10   2      226.21      249.49     25.45 o 
  -3  10   2        6.73        2.94      3.51 o 
  -2  10   2     1140.18     1123.52     20.14 o 
  -1  10   2        0.60       -2.35      2.35 o 
   0  10   2       59.12       74.25      5.93 o 
   1  10   2      141.15      169.85     10.79 o 
   2  10   2      253.77      271.29     19.16 o 
   3  10   2      485.93      497.44     20.61 o 
   4  10   2      125.31      127.54     12.24 o 
   5  10   2       45.30       33.88      7.89 o 
   6  10   2        3.25       -3.21      5.33 o 
   7  10   2       75.49      105.35     27.24 o 
   8  10   2      176.48      177.53     16.45 o 
   9  10   2        0.26        0.07      6.94 o 
  10  10   2        0.00       -5.11      6.94 o 
  11  10   2       11.53        3.85     10.67 o 
  12  10   2      113.46       80.13     28.85 o 
  13  10   2       86.42       61.97     16.03 o 
  14  10   2       20.38       20.22     14.60 o 
 -13  11   2       29.08       13.81     14.60 o 
 -12  11   2       16.20        9.62     11.33 o 
 -11  11   2      113.32      112.88     20.02 o 
 -10  11   2      263.49      294.86     32.05 o 
  -9  11   2        0.33       -7.33      7.69 o 
  -8  11   2       88.91       84.05     14.60 o 
  -7  11   2       68.26       74.94     14.60 o 
  -6  11   2       44.08       28.85      9.62 o 
  -5  11   2        0.04       -0.64      5.33 o 
  -4  11   2       68.76       69.87     24.04 o 
  -3  11   2     1016.53     1031.73     23.01 o 
  -2  11   2      771.31      801.26     20.10 o 
  -1  11   2       64.24       71.58      6.60 o 
   0  11   2       14.56       16.07      6.48 o 
   1  11   2       62.93       51.80      7.08 o 
   2  11   2       24.54       36.89     12.49 o 
   3  11   2        5.87       10.78     10.10 o 
   4  11   2        8.79       16.03      6.01 o 
   5  11   2        7.70       14.94      6.94 o 
   6  11   2      151.75      186.35     32.05 o 
   7  11   2       73.46       61.65     11.10 o 
   8  11   2       37.69       35.07      9.76 o 
   9  11   2      313.65      335.48     52.38 o 
  10  11   2      344.67      359.66     24.36 o 
  11  11   2      192.57      223.18     21.20 o 
  12  11   2       34.04       41.67     25.64 o 
  13  11   2      113.34      108.43     30.45 o 
 -13  12   2        6.04       -5.24     12.82 o 
 -12  12   2      118.83      133.99     46.48 o 
 -11  12   2       26.32       12.18     10.67 o 
 -10  12   2        1.41       -2.80      8.25 o 
  -9  12   2      195.77      154.00     21.44 o 
  -8  12   2      621.36      524.25     35.42 o 
  -7  12   2      197.92      146.15     18.93 o 
  -6  12   2      368.55      351.07     26.08 o 
  -5  12   2       90.92       95.85     15.39 o 
  -4  12   2        1.63        1.48      4.92 o 
  -3  12   2      123.24      120.29     13.19 o 
  -2  12   2       14.74       11.88      4.38 o 
  -1  12   2      243.86      254.73     16.98 o 
   0  12   2      426.81      460.36     20.97 o 
   1  12   2      306.90      305.90     18.86 o 
   2  12   2      811.26      856.77     26.83 o 
   3  12   2     5524.55     5602.13     78.68 o 
   4  12   2      603.43      599.39     23.26 o 
   5  12   2       57.65       63.92      9.76 o 
   6  12   2      372.44      414.62     29.20 o 
   7  12   2      700.17      710.43     29.20 o 
   8  12   2        0.44       -5.83      6.01 o 
   9  12   2       14.94        2.93      6.94 o 
  10  12   2        1.23       -7.33      7.33 o 
  11  12   2      146.76      195.52     25.69 o 
  12  12   2      120.30      153.85     35.26 o 
  13  12   2        8.76       -8.45     22.44 o 
 -12  13   2       12.05       12.24     12.31 o 
 -11  13   2        1.19        4.63     10.01 o 
 -10  13   2       12.27        3.21     10.67 o 
  -9  13   2        2.76       -5.21      8.25 o 
  -8  13   2        1.21        8.24      7.69 o 
  -7  13   2       11.61        9.62      9.07 o 
  -6  13   2        0.49       -1.83      8.01 o 
  -5  13   2        0.09        0.00     12.82 o 
  -4  13   2      316.69      275.71     20.19 o 
  -3  13   2       24.31       18.27      6.60 o 
  -2  13   2      599.41      580.15     37.35 o 
  -1  13   2      107.50      105.64     12.01 o 
   0  13   2     1569.28     1655.82     49.41 o 
   1  13   2     1904.56     2041.49     43.35 o 
   2  13   2      224.89      216.88     18.63 o 
   3  13   2      124.12      149.17     14.94 o 
   4  13   2       11.91       -1.92      9.52 o 
   5  13   2      939.50      993.22     38.33 o 
   6  13   2     1074.10     1104.22     41.52 o 
   7  13   2        1.07       -4.17      6.60 o 
   8  13   2      124.10      128.66     21.26 o 
   9  13   2       25.50       15.42      8.88 o 
  10  13   2        3.61       -6.90      8.49 o 
  11  13   2        1.57       -8.49      8.49 o 
  12  13   2       31.03       34.62     16.00 o 
 -11  14   2      137.42      146.70     23.08 o 
 -10  14   2        1.52        0.00     10.67 o 
  -9  14   2        6.97        4.99     10.01 o 
  -8  14   2        3.82        5.34     12.82 o 
  -7  14   2       90.39       72.52     16.00 o 
  -6  14   2     1614.53     1442.57     50.06 o 
  -5  14   2      322.04      334.39     31.48 o 
  -4  14   2      218.46      164.58     20.14 o 
  -3  14   2      181.75      177.91     22.66 o 
  -2  14   2      639.85      683.42     83.34 o 
  -1  14   2      403.78      437.82     34.00 o 
   0  14   2        2.63       13.18     11.22 o 
   1  14   2       40.75       38.66      9.87 o 
   2  14   2     1660.34     1612.89     39.60 o 
   3  14   2     5662.74     6110.55     87.79 o 
   4  14   2        7.64       -5.83      6.01 o 
   5  14   2        4.97        1.60      9.07 o 
   6  14   2       93.38      103.65     14.57 o 
   7  14   2      170.32      153.79     17.21 o 
   8  14   2      220.97      233.74     20.74 o 
   9  14   2       65.60       50.18     18.63 o 
  10  14   2        3.05       12.15     10.12 o 
  11  14   2      274.64      294.79     38.46 o 
 -10  15   2       20.44       21.10     13.04 o 
  -9  15   2        7.60       -1.92     10.67 o 
  -8  15   2        0.26       -1.60      8.25 o 
  -7  15   2        0.03        6.77     10.01 o 
  -6  15   2       16.78       10.68      7.40 o 
  -5  15   2       63.57       45.12     17.63 o 
  -4  15   2       56.94      107.33     18.13 o 
  -3  15   2      122.19      161.28     51.28 o 
  -2  15   2      350.32      332.17     30.53 o 
  -1  15   2      603.15      584.61     39.61 o 
   0  15   2       22.16       12.18     11.22 o 
   1  15   2       14.62       19.23     11.33 o 
   2  15   2       39.68       37.33      9.76 o 
   3  15   2       22.74       21.70      8.49 o 
   4  15   2       62.89       38.28      9.76 o 
   5  15   2      286.78      277.72     25.64 o 
   6  15   2        6.17        8.93      7.89 o 
   7  15   2      142.12      120.31     15.96 o 
   8  15   2       61.33       55.15     12.69 o 
   9  15   2        0.00       -4.68      8.49 o 
  10  15   2        1.97        7.17     11.91 o 
  -9  16   2      139.50      154.13     28.85 o 
  -8  16   2       23.36       24.19     12.31 o 
  -7  16   2      861.76      800.52     34.31 o 
  -6  16   2        0.55       -3.21     10.01 o 
  -5  16   2      186.72      163.71     24.62 o 
  -4  16   2        8.38        2.85     10.01 o 
  -3  16   2        5.66        6.05     10.01 o 
  -2  16   2      130.60      152.40     22.66 o 
  -1  16   2      137.80      155.52     22.66 o 
   0  16   2       68.92      110.22     19.17 o 
   1  16   2        0.00       -7.69      7.69 o 
   2  16   2     1126.13     1124.66     89.75 o 
   3  16   2       74.82       47.44     11.63 o 
   4  16   2      731.51      728.56     30.39 o 
   5  16   2      141.49      167.97     17.88 o 
   6  16   2      110.22      121.13     16.45 o 
   7  16   2        0.41       15.84      9.76 o 
   8  16   2      171.69      173.80     20.19 o 
   9  16   2       26.02       29.11     12.69 o 
  -8  17   2        7.90        6.41     13.60 o 
  -7  17   2       95.82       68.91     18.13 o 
  -6  17   2       40.62        0.00     11.33 o 
  -5  17   2       20.80        8.45     12.82 o 
  -4  17   2       35.59       32.30     17.63 o 
  -3  17   2        0.16        9.62     11.33 o 
  -2  17   2       18.72       22.44     13.60 o 
  -1  17   2      161.15      144.52     22.66 o 
   0  17   2      268.64      312.64     31.49 o 
   1  17   2        1.02       -9.97     10.01 o 
   2  17   2       29.22       19.23     13.60 o 
   3  17   2        0.47        2.85     10.01 o 
   4  17   2       11.29       27.24     14.42 o 
   5  17   2       29.10       28.25     10.37 o 
   6  17   2       15.00       10.75      9.76 o 
   7  17   2        5.29       19.43     10.37 o 
   8  17   2       29.32       24.77     12.01 o 
  -6  18   2       37.28       44.66     16.89 o 
  -5  18   2        3.85        4.95     12.31 o 
  -4  18   2       90.45       93.06     20.40 o 
  -3  18   2       93.77      128.08     40.07 o 
  -2  18   2        3.34        6.41     12.31 o 
  -1  18   2        2.88       -3.56     10.01 o 
   0  18   2       37.26       56.84     16.89 o 
   1  18   2        0.25       -6.41     11.33 o 
   2  18   2      125.18      104.03     21.44 o 
   3  18   2      157.39      148.77     19.68 o 
   4  18   2       51.78       53.42     16.89 o 
   5  18   2        6.21       -0.64     10.67 o 
   6  18   2        9.78        4.81     13.60 o 
  -4  19   2        0.16       -1.75     12.31 o 
  -3  19   2       63.99       80.20     24.04 o 
  -2  19   2        2.29        0.00     12.31 o 
  -1  19   2       62.61       49.68     18.13 o 
   0  19   2        1.53      -10.90     22.44 o 
   1  19   2       57.98       93.60     16.45 o 
   2  19   2       37.54       50.45     13.49 o 
   3  19   2       19.35        9.62     19.23 o 
 -16   1   3        2.76        1.60     11.33 o 
 -15   1   3        7.56        4.44      9.53 o 
 -14   1   3       40.83       46.51     14.74 o 
 -13   1   3       52.61       57.21     11.63 o 
 -12   1   3        3.88       16.26      7.89 o 
 -11   1   3      102.20       90.45     11.10 o 
 -10   1   3      287.71      286.93     18.32 o 
  -9   1   3      158.91      187.25     14.79 o 
  -8   1   3     1045.39     1071.57     35.62 o 
  -7   1   3       37.96       24.79      5.09 o 
  -6   1   3      927.93     1004.80     25.12 o 
  -5   1   3     1515.53     1363.56    177.89 o 
  -4   1   3     3578.35     3532.61     56.66 o 
  -3   1   3     2717.24     2724.42     54.38 o 
  -2   1   3       40.78       37.97      6.01 o 
  -1   1   3      531.50      557.31     16.89 o 
   0   1   3      236.48      253.66      9.76 o 
   1   1   3     1805.30     1780.02     24.98 o 
   2   1   3      379.54      429.99     12.49 o 
   3   1   3     4674.62     4468.32     44.83 o 
   4   1   3      430.13      464.60     14.80 o 
   5   1   3        4.59       12.40      3.45 o 
   6   1   3        0.93        6.41      3.45 o 
   7   1   3      776.69      709.54     18.48 o 
   8   1   3       52.80       54.57      8.31 o 
   9   1   3       67.59       67.97      7.77 o 
  10   1   3       15.47       12.42      4.60 o 
  11   1   3       11.76       18.61      6.10 o 
  12   1   3        2.72        1.82      5.62 o 
  13   1   3       44.06       47.21     10.79 o 
  14   1   3       33.55       44.15     18.72 o 
  15   1   3        0.00      -11.33     11.33 o 
  16   1   3        0.00      -12.31     12.31 o 
 -16   2   3       50.53       20.22     28.85 o 
 -15   2   3      190.23      240.77     22.05 o 
 -14   2   3       85.69       99.93     14.57 o 
 -13   2   3      466.29      455.88     27.63 o 
 -12   2   3       58.92       61.57     13.00 o 
 -11   2   3       23.77       14.45     11.10 o 
 -10   2   3       54.25       55.91      8.34 o 
  -9   2   3       91.93       74.80     11.57 o 
  -8   2   3      308.46      305.31     30.53 o 
  -7   2   3      134.75      156.32     11.04 o 
  -6   2   3      233.75      223.22     11.94 o 
  -5   2   3      400.82      422.48     14.80 o 
  -4   2   3       34.63       30.45      8.69 o 
  -3   2   3      630.91      562.50     19.27 o 
  -2   2   3     1747.67     1595.22     28.10 o 
  -1   2   3      699.76      719.07     17.58 o 
   0   2   3      959.97      815.82     23.59 o 
   1   2   3     3777.20     3705.37     44.93 o 
   2   2   3     1497.75     1593.92     23.13 o 
   3   2   3        1.10       -1.92      3.70 o 
   4   2   3      164.84      159.71      9.25 o 
   5   2   3        3.47        4.01      3.21 o 
   6   2   3      539.08      485.97     13.96 o 
   7   2   3     2746.19     2665.27     37.09 o 
   8   2   3     1258.54     1264.35     24.65 o 
   9   2   3        1.48       -1.69      3.91 o 
  10   2   3       57.82       55.51      8.50 o 
  11   2   3        0.25       -2.40      5.23 o 
  12   2   3      137.84      128.04     15.09 o 
  13   2   3      282.31      318.64     30.53 o 
  14   2   3       34.82       45.13     15.17 o 
  15   2   3       42.14       52.37     13.34 o 
  16   2   3        9.60       14.42     15.87 o 
 -16   3   3       68.24       46.08     17.71 o 
 -15   3   3       64.44       56.45     38.46 o 
 -14   3   3       26.81       26.21      9.76 o 
 -13   3   3      359.82      371.02     24.36 o 
 -12   3   3       79.43       53.34     13.33 o 
 -11   3   3       51.09       40.89      7.77 o 
 -10   3   3        2.40       -1.70      4.63 o 
  -9   3   3      843.12      892.58     23.53 o 
  -8   3   3      542.62      537.61     22.67 o 
  -7   3   3     1057.66      986.14     22.35 o 
  -6   3   3     1440.63     1564.60     27.05 o 
  -5   3   3       64.11       45.07      5.44 o 
  -4   3   3      312.98      266.74     12.95 o 
  -3   3   3     1442.64     1440.10     28.10 o 
  -2   3   3        9.45       12.42      4.10 o 
  -1   3   3        0.09       -0.53      2.03 o 
   0   3   3       74.83       73.02      5.44 o 
   1   3   3        7.93       17.98      3.45 o 
   2   3   3      968.56      941.37     14.41 o 
   3   3   3     1121.47     1043.93     18.17 o 
   4   3   3      157.96      186.74      8.61 o 
   5   3   3      786.98      819.85     18.04 o 
   6   3   3     1142.20     1109.78     30.07 o 
   7   3   3     1224.52     1243.77     23.93 o 
   8   3   3      187.68      172.05     10.59 o 
   9   3   3      200.51      217.39     13.00 o 
  10   3   3       28.22       39.15      8.88 o 
  11   3   3       12.47       10.84      9.53 o 
  12   3   3      110.46      123.20     22.34 o 
  13   3   3        1.34       -6.41     11.33 o 
  14   3   3       16.99       22.24     10.37 o 
  15   3   3        3.52       13.02     10.37 o 
 -16   4   3       38.49       48.68     17.71 o 
 -15   4   3      151.04      144.81     22.66 o 
 -14   4   3       11.48       27.24     13.60 o 
 -13   4   3      184.53      167.25     17.21 o 
 -12   4   3        2.33        1.50      6.10 o 
 -11   4   3      980.90     1056.83     28.28 o 
 -10   4   3      143.31      154.12     12.67 o 
  -9   4   3        4.16       11.68      5.44 o 
  -8   4   3       90.65       85.91      9.13 o 
  -7   4   3      257.75      220.14     12.67 o 
  -6   4   3      107.99      104.01      8.71 o 
  -5   4   3      226.35      222.50     11.04 o 
  -4   4   3        6.01        3.21      3.21 o 
  -3   4   3       20.94        0.00      3.70 o 
  -2   4   3        2.60        0.00      2.62 o 
  -1   4   3       53.30       79.03      7.40 o 
   0   4   3        1.16        8.81      3.21 o 
   1   4   3      561.61      473.56     13.88 o 
   2   4   3     2235.20     2096.98     24.00 o 
   3   4   3     1244.18     1238.18     17.53 o 
   4   4   3      288.96      289.79      8.95 o 
   5   4   3       36.88       37.41      4.20 o 
   6   4   3       84.29       88.95     12.49 o 
   7   4   3       30.80       18.48      4.38 o 
   8   4   3      400.72      360.48     13.92 o 
   9   4   3      173.35      170.13     15.50 o 
  10   4   3      173.12      173.02     15.96 o 
  11   4   3       58.07       43.87     10.37 o 
  12   4   3        6.14        8.55      8.81 o 
  13   4   3        7.73       -6.94      6.94 o 
  14   4   3       50.33       58.81     12.69 o 
  15   4   3        0.65        3.21      9.76 o 
 -15   5   3       68.06       72.27     25.64 o 
 -14   5   3      211.92      239.38     57.69 o 
 -13   5   3       11.43        4.99     10.01 o 
 -12   5   3     1275.33     1319.00     44.41 o 
 -11   5   3     1097.11     1107.68     28.63 o 
 -10   5   3     5775.87     5998.67     72.65 o 
  -9   5   3       14.90       10.30      5.44 o 
  -8   5   3      212.80      210.87     13.44 o 
  -7   5   3       80.23       80.56      8.34 o 
  -6   5   3       48.34       41.04      8.79 o 
  -5   5   3        3.53        4.81      3.77 o 
  -4   5   3      539.79      495.46     13.65 o 
  -3   5   3       96.73       80.94      8.49 o 
  -2   5   3      368.27      358.81     16.66 o 
  -1   5   3     7842.63     8208.16     76.18 o 
   0   5   3      438.07      464.28     21.27 o 
   1   5   3     2942.73     2893.74     40.08 o 
   2   5   3      614.98      636.25     13.96 o 
   3   5   3       20.31       12.82      3.04 o 
   4   5   3      407.39      354.16      9.82 o 
   5   5   3      338.83      290.83      8.76 o 
   6   5   3      109.27      114.35      7.27 o 
   7   5   3       38.90       39.67      8.03 o 
   8   5   3      716.69      735.02     25.78 o 
   9   5   3      448.44      515.66     24.87 o 
  10   5   3      240.19      252.87     19.68 o 
  11   5   3       29.06       28.24      8.88 o 
  12   5   3       18.77       23.60      9.14 o 
  13   5   3        4.73        2.96      8.49 o 
  14   5   3       62.00       73.86     15.09 o 
  15   5   3        9.08       22.61     12.24 o 
 -15   6   3       34.17       38.46     15.39 o 
 -14   6   3       64.23       51.04     14.60 o 
 -13   6   3      183.65      240.26     25.99 o 
 -12   6   3      164.50      193.21     20.61 o 
 -11   6   3        1.19       -1.10      5.62 o 
 -10   6   3      112.82      102.44     11.04 o 
  -9   6   3      203.41      209.47     14.29 o 
  -8   6   3       29.25       38.25      6.72 o 
  -7   6   3       12.47       17.74      5.09 o 
  -6   6   3        0.18       -3.45      3.45 o 
  -5   6   3     1014.40     1146.36     22.69 o 
  -4   6   3      279.37      293.66     11.09 o 
  -3   6   3     1951.97     2009.10     35.31 o 
  -2   6   3      951.70     1078.21     21.41 o 
  -1   6   3     4178.86     4401.45     52.28 o 
   0   6   3     3421.62     3515.75     41.05 o 
   1   6   3      115.19       99.83      6.67 o 
   2   6   3      311.87      379.79     11.24 o 
   3   6   3      188.89      184.37      7.56 o 
   4   6   3       83.05       80.48     11.57 o 
   5   6   3       11.16       18.67      4.38 o 
   6   6   3      116.19      114.72     11.10 o 
   7   6   3      284.76      252.77     16.45 o 
   8   6   3       75.64       86.69     11.27 o 
   9   6   3      287.46      297.02     20.19 o 
  10   6   3      307.58      301.89     25.83 o 
  11   6   3        0.11        1.28      7.25 o 
  12   6   3       84.88       98.82     14.10 o 
  13   6   3       25.31       30.77     11.63 o 
  14   6   3        2.76       12.82     19.23 o 
  15   6   3       26.58       31.08     13.49 o 
 -15   7   3       21.99       16.03     19.23 o 
 -14   7   3      129.85      157.98     40.07 o 
 -13   7   3       59.37       53.50     14.60 o 
 -12   7   3        0.01       -6.94      6.94 o 
 -11   7   3      574.33      658.29     29.18 o 
 -10   7   3     3410.59     3631.90     64.56 o 
  -9   7   3     3338.57     3462.83     50.96 o 
  -8   7   3      166.20      147.92     13.55 o 
  -7   7   3      183.30      188.34     12.67 o 
  -6   7   3       12.73        7.12      4.20 o 
  -5   7   3        8.01       32.03      5.55 o 
  -4   7   3     2059.67     1959.11     29.03 o 
  -3   7   3      163.82      210.40      9.29 o 
  -2   7   3      742.84      767.00     18.48 o 
  -1   7   3     4326.84     4516.06     57.86 o 
   0   7   3     4671.95     5263.63     55.69 o 
   1   7   3      197.61      203.85      9.11 o 
   2   7   3     3923.83     3936.73     43.85 o 
   3   7   3     4355.71     4417.40     55.98 o 
   4   7   3      193.23      188.70     13.49 o 
   5   7   3      990.80     1060.50     38.63 o 
   6   7   3       37.48       39.53      9.62 o 
   7   7   3      648.73      697.47     30.03 o 
   8   7   3     1273.18     1344.63     47.98 o 
   9   7   3     1036.83     1068.78     32.90 o 
  10   7   3       89.11       89.13     21.30 o 
  11   7   3        0.19       -5.32      6.94 o 
  12   7   3        7.38       13.69      8.88 o 
  13   7   3       61.13       73.73     21.15 o 
  14   7   3       22.97       -6.41     19.23 o 
  15   7   3        1.09       -2.62     12.31 o 
 -15   8   3      123.87      115.39     32.05 o 
 -14   8   3       62.04       57.69     22.44 o 
 -13   8   3       50.26       54.49     15.87 o 
 -12   8   3      428.20      478.31     73.72 o 
 -11   8   3       40.34       19.23     11.33 o 
 -10   8   3     1013.18     1090.90     34.30 o 
  -9   8   3      222.04      273.58     19.53 o 
  -8   8   3      210.45      216.80     13.47 o 
  -7   8   3     1501.95     1508.29     29.56 o 
  -6   8   3      302.86      335.56     15.73 o 
  -5   8   3      409.86      366.27     13.93 o 
  -4   8   3      239.41      240.39     10.78 o 
  -3   8   3      123.88      112.56      8.22 o 
  -2   8   3      345.26      368.56     10.54 o 
  -1   8   3     1001.93     1032.49     21.35 o 
   0   8   3      164.40      173.81     11.78 o 
   1   8   3       61.11       72.99      8.26 o 
   2   8   3       28.21       29.28      5.55 o 
   3   8   3       72.58       66.12     11.61 o 
   4   8   3      587.66      579.68     43.17 o 
   5   8   3      279.87      279.63     43.24 o 
   6   8   3      105.41       87.67     14.60 o 
   7   8   3        3.86        5.95      7.69 o 
   8   8   3       86.11       89.22     14.60 o 
   9   8   3        4.12        8.65      6.60 o 
  10   8   3       66.10       51.55     13.04 o 
  11   8   3       49.80       61.30     28.85 o 
  12   8   3       61.14       74.70     16.89 o 
  13   8   3       42.09       49.45     15.39 o 
  14   8   3        7.10        3.21     19.23 o 
 -14   9   3        8.50       16.03     19.23 o 
 -13   9   3       10.09        5.13     10.67 o 
 -12   9   3      167.03      172.38     40.07 o 
 -11   9   3       49.69       62.50     40.07 o 
 -10   9   3     1144.99     1146.51     45.16 o 
  -9   9   3     1987.49     2039.58     58.80 o 
  -8   9   3       13.07        0.92     12.82 o 
  -7   9   3      414.88      387.30     28.08 o 
  -6   9   3       55.67       45.45     13.73 o 
  -5   9   3      548.77      506.51     20.50 o 
  -4   9   3       42.39       38.17      7.14 o 
  -3   9   3      136.66      145.63     10.32 o 
  -2   9   3      529.53      513.25     16.54 o 
  -1   9   3     2270.42     2518.91     38.86 o 
   0   9   3      173.61      185.23     16.66 o 
   1   9   3      119.06      136.01      8.85 o 
   2   9   3      183.72      180.43     19.42 o 
   3   9   3       13.70       18.07      7.83 o 
   4   9   3      268.81      250.78     16.66 o 
   5   9   3      125.01      141.18     12.69 o 
   6   9   3      161.06      143.43     16.89 o 
   7   9   3       14.96       11.91      7.69 o 
   8   9   3      165.97      153.59     20.02 o 
   9   9   3      208.45      244.58     19.12 o 
  10   9   3       61.20       48.77     10.79 o 
  11   9   3       82.03      108.90     19.17 o 
  12   9   3       70.25       51.28     15.39 o 
  13   9   3       13.63        2.04     12.31 o 
  14   9   3       54.30       38.46     25.64 o 
 -14  10   3      149.04      169.88     35.26 o 
 -13  10   3       84.56       80.45     19.17 o 
 -12  10   3        0.58       -0.71     10.01 o 
 -11  10   3       87.87       94.76     24.04 o 
 -10  10   3      384.40      411.22     33.77 o 
  -9  10   3      419.96      404.64     41.67 o 
  -8  10   3        0.61       -6.80      6.80 o 
  -7  10   3      302.42      290.12     64.11 o 
  -6  10   3      241.80      228.69     20.74 o 
  -5  10   3      129.08      115.79     12.01 o 
  -4  10   3        0.01        5.34      5.55 o 
  -3  10   3        2.05        1.92      3.77 o 
  -2  10   3       24.32       21.52      5.44 o 
  -1  10   3       21.64       20.83      4.81 o 
   0  10   3      279.24      290.60     12.91 o 
   1  10   3       84.27       68.06     11.51 o 
   2  10   3       22.27       23.51      7.40 o 
   3  10   3       15.15        9.62      5.55 o 
   4  10   3       24.91       33.51      8.65 o 
   5  10   3        0.36       -3.21      5.73 o 
   6  10   3       21.19       20.83     14.42 o 
   7  10   3       13.76       21.37     10.01 o 
   8  10   3        0.61       -1.37      7.69 o 
   9  10   3      119.50      125.86     14.57 o 
  10  10   3      125.16      167.60     20.62 o 
  11  10   3        0.07       -4.27      8.60 o 
  12  10   3        9.89        9.62     10.67 o 
  13  10   3        6.55        9.62     16.03 o 
 -13  11   3       55.72       47.01     16.89 o 
 -12  11   3        2.41        5.77     11.22 o 
 -11  11   3       15.51       14.57     12.31 o 
 -10  11   3        6.82       10.90     10.67 o 
  -9  11   3       36.74       26.92     10.67 o 
  -8  11   3      270.99      239.86     24.62 o 
  -7  11   3      245.05      244.31     24.62 o 
  -6  11   3       16.53       22.79     10.01 o 
  -5  11   3      148.78      109.43     15.39 o 
  -4  11   3       26.30       21.61      6.10 o 
  -3  11   3       71.66       44.22      7.08 o 
  -2  11   3      299.63      290.69     15.19 o 
  -1  11   3       93.74      110.72      9.41 o 
   0  11   3       15.70        7.58      6.01 o 
   1  11   3        8.60        9.86      4.92 o 
   2  11   3      105.07      114.87     12.24 o 
   3  11   3      546.79      610.08     24.75 o 
   4  11   3      170.29      185.19     15.78 o 
   5  11   3        8.01       10.07     19.23 o 
   6  11   3      211.42      213.06     22.44 o 
   7  11   3       62.51      101.10     22.44 o 
   8  11   3        4.82       16.03     12.82 o 
   9  11   3        6.68       14.65      7.89 o 
  10  11   3      103.17      130.85     26.58 o 
  11  11   3       14.29        0.71     10.01 o 
  12  11   3       37.36       34.62     16.89 o 
  13  11   3       41.52       38.86     17.71 o 
 -12  12   3        0.64       -6.41     12.31 o 
 -11  12   3      118.26      131.27     22.44 o 
 -10  12   3       50.93       53.57     15.39 o 
  -9  12   3      294.10      255.52     26.92 o 
  -8  12   3      591.17      462.05     73.72 o 
  -7  12   3        1.53        1.83      7.69 o 
  -6  12   3       40.13       33.66     11.33 o 
  -5  12   3        2.13        4.58      7.69 o 
  -4  12   3      122.17      120.41     21.48 o 
  -3  12   3       70.59       73.89      8.95 o 
  -2  12   3       10.83        9.83      6.94 o 
  -1  12   3       99.27       67.45     10.79 o 
   0  12   3      239.69      231.78     19.12 o 
   1  12   3       86.24       67.56     14.30 o 
   2  12   3       25.34       21.37      7.40 o 
   3  12   3       78.19       53.97     10.37 o 
   4  12   3       55.50       66.67     11.27 o 
   5  12   3      726.53      852.65     36.05 o 
   6  12   3      258.09      318.88     25.99 o 
   7  12   3      121.44      125.01     19.17 o 
   8  12   3       75.47       30.60     12.31 o 
   9  12   3      128.65       89.49     13.90 o 
  10  12   3      135.60      126.34     16.45 o 
  11  12   3        1.97       -3.85     10.67 o 
  12  12   3        0.01        6.12     14.42 o 
 -12  13   3      118.83      126.31     22.33 o 
 -11  13   3       25.62       10.78     12.82 o 
 -10  13   3       32.78       39.38     15.39 o 
  -9  13   3        1.78       -8.25      8.25 o 
  -8  13   3       40.49       42.47     13.04 o 
  -7  13   3       40.82       22.44     19.23 o 
  -6  13   3      252.84      252.38     27.24 o 
  -5  13   3      253.79      216.23     18.25 o 
  -4  13   3       13.72       20.98      7.33 o 
  -3  13   3       49.34       54.66     13.60 o 
  -2  13   3      156.17      184.31     28.33 o 
  -1  13   3      570.72      583.39     36.27 o 
   0  13   3      188.12      161.56     15.50 o 
   1  13   3      548.22      576.03     26.23 o 
   2  13   3      408.32      446.92     26.01 o 
   3  13   3     1232.03     1273.42     42.53 o 
   4  13   3     2555.98     2597.04     73.10 o 
   5  13   3      122.12       87.17     20.83 o 
   6  13   3     1355.05     1463.60     50.66 o 
   7  13   3       20.61        8.90     10.01 o 
   8  13   3      255.61      241.86     21.20 o 
   9  13   3      118.22      135.99     16.98 o 
  10  13   3       14.17        7.73      9.76 o 
  11  13   3        8.88        0.38      9.76 o 
 -11  14   3        0.02       -2.62     11.13 o 
 -10  14   3       19.26       16.29     13.04 o 
  -9  14   3       10.59       10.78     19.23 o 
  -8  14   3        0.05       -1.42     10.01 o 
  -7  14   3        5.72       -4.58      7.69 o 
  -6  14   3       12.10        1.02      6.94 o 
  -5  14   3        2.49        4.98      6.94 o 
  -4  14   3      530.85      474.09     36.94 o 
  -3  14   3     1005.78      900.86     43.06 o 
  -2  14   3       26.15       19.94     10.01 o 
  -1  14   3      393.01      383.09     32.81 o 
   0  14   3       10.36       24.41      8.49 o 
   1  14   3      867.78      935.53     37.87 o 
   2  14   3      247.53      276.67     23.66 o 
   3  14   3       83.57       96.24     12.69 o 
   4  14   3      316.41      327.58     24.02 o 
   5  14   3       97.97       83.58     17.63 o 
   6  14   3        0.60       -0.71     10.01 o 
   7  14   3       28.48       24.19     12.31 o 
   8  14   3      349.41      334.68     26.76 o 
   9  14   3      104.49      100.37     15.23 o 
  10  14   3        3.92       11.30     10.12 o 
 -10  15   3       46.66       38.92     15.39 o 
  -9  15   3       58.92       51.58     28.85 o 
  -8  15   3      123.44      114.26     27.24 o 
  -7  15   3        6.92       13.60      8.88 o 
  -6  15   3      115.36      102.21     19.17 o 
  -5  15   3       18.10       -3.92     10.01 o 
  -4  15   3       21.32        9.62     16.03 o 
  -3  15   3        2.66        6.77     11.22 o 
  -2  15   3       23.69       14.42     11.33 o 
  -1  15   3       11.91        6.41     11.33 o 
   0  15   3       14.77        9.62     10.01 o 
   1  15   3      112.54      102.70     13.58 o 
   2  15   3        0.30       -3.85      6.60 o 
   3  15   3       75.17       80.11     23.42 o 
   4  15   3      235.67      274.47     25.41 o 
   5  15   3       61.35       72.31     15.39 o 
   6  15   3       51.48       15.73     12.82 o 
   7  15   3      101.11       84.49     20.13 o 
   8  15   3      171.68      200.46     31.38 o 
   9  15   3       19.00       19.65     10.79 o 
  10  15   3       59.01       51.28     16.89 o 
  -9  16   3        1.97       -6.05     10.01 o 
  -8  16   3        0.52        3.90      8.88 o 
  -7  16   3        1.64        3.21     11.33 o 
  -6  16   3       50.17       63.93     22.44 o 
  -5  16   3       87.16       77.33     17.71 o 
  -4  16   3        1.71        1.60     11.33 o 
  -3  16   3       37.95       22.44     13.60 o 
  -2  16   3        8.29       -9.07      9.07 o 
  -1  16   3      118.57      149.06     22.66 o 
   0  16   3       82.85       72.30     17.63 o 
   1  16   3       95.95      134.38     35.26 o 
   2  16   3       59.44       69.13     20.83 o 
   3  16   3        0.01        0.69      7.89 o 
   4  16   3       99.62       87.43     16.89 o 
   5  16   3        7.35       18.07     12.31 o 
   6  16   3       53.76       59.56     15.87 o 
   7  16   3      163.04      155.99     18.86 o 
   8  16   3       62.54       88.40     14.57 o 
  -7  17   3       59.05       63.35     19.17 o 
  -6  17   3       48.05       34.19     16.89 o 
  -5  17   3       12.79        5.54     12.31 o 
  -4  17   3        5.97       -7.12     10.01 o 
  -3  17   3      104.96      120.25     24.04 o 
  -2  17   3       16.54       -0.71     10.01 o 
  -1  17   3       33.28       20.83     13.60 o 
   0  17   3        0.00       10.78     12.31 o 
   1  17   3      111.15       94.15     40.07 o 
   2  17   3        0.84       -1.17     12.82 o 
   3  17   3      103.44       88.26     19.17 o 
   4  17   3       21.60       27.68     12.31 o 
   5  17   3       73.23       55.41     15.39 o 
   6  17   3       26.58       21.44     10.37 o 
   7  17   3       84.61      136.22     24.55 o 
  -5  18   3        2.79       -3.21     13.60 o 
  -4  18   3      139.15      217.02     30.45 o 
  -3  18   3       73.40      132.97     46.48 o 
  -2  18   3        0.72        3.79     12.31 o 
  -1  18   3       33.08       45.73     16.89 o 
   0  18   3       69.44       60.90     18.13 o 
   1  18   3        0.09        8.01     13.60 o 
   2  18   3       11.62       20.57     20.83 o 
   3  18   3        3.36        3.21     16.03 o 
   4  18   3       45.07       38.46     25.64 o 
   5  18   3        7.29        9.62     19.23 o 
  -2  19   3      195.60      279.38     34.00 o 
  -1  19   3      150.04      140.33     24.93 o 
   0  19   3       22.00       28.85     16.03 o 
   1  19   3      319.21      426.03     39.61 o 
   2  19   3       33.67       71.27     19.17 o 
 -16   0   4        3.54       41.67     22.44 o 
 -15   0   4      118.48       73.72     25.64 o 
 -14   0   4       24.36       12.82     16.03 o 
 -13   0   4      810.17      775.67     54.49 o 
 -12   0   4       11.55       12.82     12.82 o 
 -11   0   4        4.32        9.62     12.82 o 
 -10   0   4       44.63        9.62     12.82 o 
  -9   0   4     1103.68     1182.74     54.49 o 
  -8   0   4     1305.99     1381.47     57.69 o 
  -6   0   4       72.75       76.93     16.03 o 
  -5   0   4      737.12      826.96     38.46 o 
  -4   0   4     4223.11     4621.98    105.77 o 
  -3   0   4    12990.65    13362.72    227.57 o 
  -2   0   4      543.29      647.84     24.04 o 
  -1   0   4     1602.45     1557.76     32.34 o 
   0   0   4      222.72      172.24     19.23 o 
   1   0   4        5.57       25.98      6.80 o 
   2   0   4     1426.69     1454.26     32.81 o 
   3   0   4       60.13       67.62     11.22 o 
   4   0   4      955.02     1063.61     33.66 o 
   5   0   4     6606.66     6573.94     93.87 o 
   6   0   4    46955.48    49107.88    508.51 o 
   7   0   4     4644.16     4519.64     75.29 o 
   8   0   4        5.95       -0.64      5.33 o 
   9   0   4       96.94       87.69     13.04 o 
  10   0   4        7.10       14.42      8.25 o 
  11   0   4       30.14       38.46     17.63 o 
  12   0   4      305.04      365.98     78.53 o 
  13   0   4      316.81      378.22     48.08 o 
  14   0   4      122.41      118.59     32.05 o 
  15   0   4      380.45      333.35     51.28 o 
 -16   1   4       47.63       20.96     19.23 o 
 -15   1   4       25.40       30.45     13.60 o 
 -14   1   4        0.19       -1.78     10.01 o 
 -13   1   4       33.38       12.11     20.83 o 
 -12   1   4       14.36       15.31     20.83 o 
 -11   1   4       32.76       23.15     10.01 o 
 -10   1   4        7.59       17.23     14.42 o 
  -9   1   4      258.65      271.77     21.44 o 
  -8   1   4     1164.78     1144.50     36.26 o 
  -7   1   4      174.40      186.57     28.85 o 
  -6   1   4       34.65       33.34      7.69 o 
  -5   1   4        0.47        3.21      4.53 o 
  -4   1   4     1587.84     1737.40     40.80 o 
  -3   1   4     4229.89     4540.41     72.53 o 
  -2   1   4     4903.92     4393.52     54.75 o 
  -1   1   4        0.07        0.00      2.78 o 
   0   1   4        0.77        2.56      2.42 o 
   1   1   4     3776.65     3801.99     40.64 o 
   2   1   4     1269.10     1356.65     22.00 o 
   3   1   4      730.48      747.55     18.51 o 
   4   1   4      915.81     1079.81     20.74 o 
   5   1   4      912.92      948.39     20.74 o 
   6   1   4      177.13      165.89     10.32 o 
   7   1   4       49.46       38.94      6.48 o 
   8   1   4       37.11       34.49      6.36 o 
   9   1   4      372.28      334.62     16.05 o 
  10   1   4      121.27      138.05     11.94 o 
  11   1   4        0.00        1.77      5.62 o 
  12   1   4        1.41       -3.21      9.07 o 
  13   1   4        3.42       -1.98      6.94 o 
  14   1   4       62.13       43.96     28.85 o 
  15   1   4        1.82        3.21     13.60 o 
 -16   2   4       16.66       -1.60     11.33 o 
 -15   2   4        4.36       -2.14     10.01 o 
 -14   2   4       46.45       40.07     13.60 o 
 -13   2   4      429.91      475.48     33.77 o 
 -12   2   4        0.70       13.18     11.22 o 
 -11   2   4        9.07        8.70      7.69 o 
 -10   2   4        4.82       -3.21      6.80 o 
  -9   2   4      123.27      130.70     14.10 o 
  -8   2   4       48.91       42.85     11.81 o 
  -7   2   4       43.52       32.78      7.89 o 
  -6   2   4      125.12      160.70     22.77 o 
  -5   2   4       11.14       10.11      6.68 o 
  -4   2   4     2537.67     2742.95     45.34 o 
  -3   2   4     1876.95     1631.31     93.72 o 
  -2   2   4     2520.83     2418.94     29.92 o 
  -1   2   4     4182.63     4236.67     65.73 o 
   0   2   4      816.47      760.66     20.82 o 
   1   2   4        9.08        1.92      2.42 o 
   2   2   4      171.31      163.48     13.42 o 
   3   2   4     1968.57     1975.31     28.71 o 
   4   2   4     4569.99     4729.62     51.10 o 
   5   2   4     3356.83     3497.71     43.09 o 
   6   2   4     2968.60     2998.39     40.00 o 
   7   2   4       16.11       16.63      4.80 o 
   8   2   4      100.46       89.95     12.03 o 
   9   2   4      188.90      177.71     13.42 o 
  10   2   4      680.03      683.29     21.26 o 
  11   2   4      488.94      482.56     26.39 o 
  12   2   4       51.33       54.10     11.27 o 
  13   2   4        0.02       -4.89     10.94 o 
  14   2   4       89.37       64.91     28.85 o 
  15   2   4      178.84      152.67     27.20 o 
 -15   3   4      152.56      163.01     36.86 o 
 -14   3   4       32.66        7.89      8.49 o 
 -13   3   4       16.82       14.21      8.88 o 
 -12   3   4       23.68       24.66      7.77 o 
 -11   3   4       74.74       52.59      9.41 o 
 -10   3   4      129.63      165.77     13.44 o 
  -9   3   4      476.85      465.02     21.28 o 
  -8   3   4      134.48      118.20     10.74 o 
  -7   3   4      374.19      393.92     38.45 o 
  -6   3   4      734.55      819.77     27.01 o 
  -5   3   4      164.50      185.61     13.49 o 
  -4   3   4      107.44      111.37     11.10 o 
  -3   3   4        1.22       12.42      4.10 o 
  -2   3   4       24.31       30.17      5.09 o 
  -1   3   4      133.49      101.51      7.77 o 
   0   3   4      101.78       94.01      7.50 o 
   1   3   4        8.63       11.91      3.30 o 
   2   3   4        7.03       10.42      3.21 o 
   3   3   4       72.16       76.89      6.41 o 
   4   3   4        9.11        5.54      3.45 o 
   5   3   4       69.20       62.55      8.80 o 
   6   3   4        5.19        3.79      5.09 o 
   7   3   4       44.73       36.39      5.87 o 
   8   3   4       22.14        9.62      4.60 o 
   9   3   4        3.55       14.96      7.40 o 
  10   3   4        4.00       18.09      7.89 o 
  11   3   4        0.08        6.07      6.94 o 
  12   3   4        0.15        0.95     10.35 o 
  13   3   4        0.05        3.97      7.58 o 
  14   3   4       16.65       15.65     11.27 o 
  15   3   4        2.13       -8.88      8.88 o 
 -15   4   4        0.59        6.41     11.33 o 
 -14   4   4        0.02        1.07      9.25 o 
 -13   4   4       23.29       16.20     10.54 o 
 -12   4   4        0.54       -3.94      5.73 o 
 -11   4   4      256.93      244.84     20.71 o 
 -10   4   4      104.19      143.85     12.91 o 
  -9   4   4       67.48       62.83      8.71 o 
  -8   4   4     1658.19     1594.91     31.81 o 
  -7   4   4     1119.30     1119.22     29.61 o 
  -6   4   4      652.97      640.59     18.17 o 
  -5   4   4      158.64      152.39     12.69 o 
  -4   4   4     1503.97     1470.81     37.68 o 
  -3   4   4      322.35      345.53     19.79 o 
  -2   4   4      103.06      107.18     10.18 o 
  -1   4   4      631.55      623.49     17.58 o 
   0   4   4     1831.81     1798.16     40.71 o 
   1   4   4      167.38      187.54     10.74 o 
   2   4   4      150.77      168.05      7.75 o 
   3   4   4       87.06       67.44      8.30 o 
   4   4   4       37.35       50.53      5.44 o 
   5   4   4       95.12      102.69      8.06 o 
   6   4   4        0.33       -2.22      3.88 o 
   7   4   4       30.44       35.38      6.10 o 
   8   4   4        0.44        2.24      6.60 o 
   9   4   4      313.19      318.92     21.20 o 
  10   4   4        4.35        4.02      7.75 o 
  11   4   4        0.52       -5.45      6.60 o 
  12   4   4        1.13        2.59      6.94 o 
  13   4   4        4.28        9.16      9.33 o 
  14   4   4       25.59       28.85     11.63 o 
  15   4   4        0.19        2.86      9.63 o 
 -15   5   4        1.49        9.62     16.03 o 
 -14   5   4       13.81        4.08     12.31 o 
 -13   5   4        1.22        7.15      8.49 o 
 -12   5   4      556.62      633.73     25.97 o 
 -11   5   4     1501.73     1477.23     34.78 o 
 -10   5   4        2.79        2.06      5.44 o 
  -9   5   4      949.21      978.19     26.26 o 
  -8   5   4       31.71       28.85      6.41 o 
  -7   5   4       48.23       42.38      8.79 o 
  -6   5   4        3.65       -0.87      3.45 o 
  -5   5   4       65.21       70.68      7.50 o 
  -4   5   4        0.98       -2.75      2.75 o 
  -3   5   4      285.63      318.99     15.50 o 
  -2   5   4       98.14       91.10      7.86 o 
  -1   5   4      114.54      124.40      9.13 o 
   0   5   4       24.17       17.81      4.20 o 
   1   5   4      268.76      290.17     12.50 o 
   2   5   4      194.48      183.80      8.04 o 
   3   5   4      262.93      270.88      9.47 o 
   4   5   4      292.17      300.15     10.10 o 
   5   5   4      154.71      148.33      9.41 o 
   6   5   4       10.58       11.36      6.01 o 
   7   5   4       55.43       69.12      9.76 o 
   8   5   4        6.40        4.37      6.01 o 
   9   5   4      124.15      134.81     14.10 o 
  10   5   4        1.23       -4.77      6.94 o 
  11   5   4      173.17      183.69     45.10 o 
  12   5   4       41.45       29.76      9.33 o 
  13   5   4       41.02       44.68     11.62 o 
  14   5   4       12.57       10.62     10.37 o 
  15   5   4        0.34       -8.01     13.60 o 
 -15   6   4       11.44       12.82     19.23 o 
 -14   6   4      112.25       96.16     25.64 o 
 -13   6   4      287.94      340.89     33.66 o 
 -12   6   4        5.33        1.60      8.25 o 
 -11   6   4       39.24       41.94     10.79 o 
 -10   6   4        0.01        0.00      6.60 o 
  -9   6   4        4.03       -0.69      5.44 o 
  -8   6   4      200.93      200.22     13.85 o 
  -7   6   4      800.63      848.89     32.07 o 
  -6   6   4     1369.04     1304.01     26.60 o 
  -5   6   4      236.80      293.97     18.32 o 
  -4   6   4       25.26       27.10      6.01 o 
  -3   6   4      568.95      546.38     19.53 o 
  -2   6   4      334.98      417.49     23.13 o 
  -1   6   4      201.89      189.88     12.95 o 
   0   6   4        9.03       12.11      4.20 o 
   1   6   4      773.11      843.64     19.24 o 
   2   6   4       26.95       24.84      4.81 o 
   3   6   4      422.83      433.29     18.85 o 
   4   6   4      220.32      235.49     10.73 o 
   5   6   4        0.04       -3.77      3.77 o 
   6   6   4        1.93        2.29      4.66 o 
   7   6   4       67.29       71.72     16.90 o 
   8   6   4       44.50       51.83     10.12 o 
   9   6   4        1.28       -5.23      5.23 o 
  10   6   4       57.86       64.21     12.11 o 
  11   6   4       38.76       19.66      8.88 o 
  12   6   4       53.32       54.02     12.01 o 
  13   6   4       13.29        0.09      9.80 o 
  14   6   4        0.83        6.75      9.63 o 
 -15   7   4        0.28        0.00     16.03 o 
 -14   7   4       40.58       60.90     25.64 o 
 -13   7   4        0.63       10.26     10.67 o 
 -12   7   4        4.42        4.49     10.67 o 
 -11   7   4       61.63       68.00     27.24 o 
 -10   7   4       26.86       32.81      9.76 o 
  -9   7   4       97.57       77.69     12.01 o 
  -8   7   4        0.26       11.46      6.94 o 
  -7   7   4       28.81       40.72      8.88 o 
  -6   7   4       11.61       14.86      6.01 o 
  -5   7   4      131.19      162.47     13.49 o 
  -4   7   4      685.56      651.51     23.22 o 
  -3   7   4      148.86      123.44      9.73 o 
  -2   7   4       83.64      101.37     14.22 o 
  -1   7   4      516.87      504.93     15.61 o 
   0   7   4     2541.70     2600.07     37.48 o 
   1   7   4      880.11      912.26     20.81 o 
   2   7   4       63.87       73.37      7.86 o 
   3   7   4       39.82       52.84      8.79 o 
   4   7   4      166.45      150.92     12.95 o 
   5   7   4      847.72      864.41     32.81 o 
   6   7   4      238.51      225.31     16.66 o 
   7   7   4       13.54        2.91      6.01 o 
   8   7   4       55.50       38.74      9.25 o 
   9   7   4       37.62       17.33      8.88 o 
  10   7   4      120.36      122.76     15.50 o 
  11   7   4        7.44       18.96      9.89 o 
  12   7   4       29.23       20.41     11.05 o 
  13   7   4       40.46       45.27     12.95 o 
  14   7   4        1.56       -1.30      9.63 o 
 -14   8   4       33.55       35.26     22.44 o 
 -13   8   4       22.71        8.97     10.67 o 
 -12   8   4       30.97       22.44     13.04 o 
 -11   8   4        0.03        7.84     10.01 o 
 -10   8   4     1343.78     1427.54     51.98 o 
  -9   8   4     2211.87     2247.02     49.51 o 
  -8   8   4     1785.06     1848.74     42.69 o 
  -7   8   4     1631.87     1462.71     45.82 o 
  -6   8   4      379.22      366.56     34.27 o 
  -5   8   4      370.57      380.13     20.70 o 
  -4   8   4      680.65      608.64     21.79 o 
  -3   8   4        4.99        1.78      4.20 o 
  -2   8   4      105.69      131.03      9.61 o 
  -1   8   4        6.14       12.26      6.01 o 
   0   8   4      159.67      176.84     11.37 o 
   1   8   4     1039.04     1065.30     28.68 o 
   2   8   4        0.79       -4.01      4.10 o 
   3   8   4       91.22       85.12     10.37 o 
   4   8   4      315.07      318.55     19.07 o 
   5   8   4       11.82        9.16      8.01 o 
   6   8   4        6.24       -1.60      6.80 o 
   7   8   4       20.28        1.60      8.01 o 
   8   8   4      132.44      137.31     19.17 o 
   9   8   4       22.78       33.98     10.67 o 
  10   8   4       22.86       34.97     12.82 o 
  11   8   4       13.47       13.46     10.67 o 
  12   8   4        3.48        9.62     10.67 o 
  13   8   4        3.87       -8.60      8.60 o 
  14   8   4       33.97       37.23     14.60 o 
 -14   9   4       83.37       92.95     28.85 o 
 -13   9   4       17.90       12.55     13.04 o 
 -12   9   4      212.80      230.87     26.92 o 
 -11   9   4      201.88      239.77     26.92 o 
 -10   9   4       39.22       19.23     10.67 o 
  -9   9   4        5.17       -5.49      7.69 o 
  -8   9   4       17.75       19.00      7.89 o 
  -7   9   4      378.37      412.91     23.55 o 
  -6   9   4      121.52      135.76     13.90 o 
  -5   9   4      442.25      468.17     32.44 o 
  -4   9   4      110.36      126.72     10.88 o 
  -3   9   4       16.38       15.65      6.48 o 
  -2   9   4       92.60      106.53     14.80 o 
  -1   9   4      319.81      329.36     15.01 o 
   0   9   4      801.88      785.34     29.15 o 
   1   9   4      603.72      637.19     24.33 o 
   2   9   4       91.73       93.21     12.91 o 
   3   9   4       10.60        8.63      8.83 o 
   4   9   4       32.77       19.23      6.60 o 
   5   9   4        1.27        3.66      8.01 o 
   6   9   4      232.65      256.24     46.48 o 
   7   9   4      208.83      200.39     22.44 o 
   8   9   4        4.66        7.33      7.69 o 
   9   9   4        1.90        6.77     10.01 o 
  10   9   4        1.03        2.56     10.67 o 
  11   9   4       75.31       93.63     48.08 o 
  12   9   4       66.64       68.74     17.63 o 
  13   9   4        3.31        4.95     11.22 o 
 -13  10   4      248.41      276.71     31.49 o 
 -12  10   4       61.23       41.91     14.60 o 
 -11  10   4        6.67        8.55     10.01 o 
 -10  10   4        3.35       -6.81      8.25 o 
  -9  10   4       28.49       52.22     22.44 o 
  -8  10   4     1255.18     1242.76     46.09 o 
  -7  10   4       48.18       40.79     12.31 o 
  -6  10   4      361.22      314.98     20.23 o 
  -5  10   4      255.51      249.39     17.66 o 
  -4  10   4       92.44       65.22      8.26 o 
  -3  10   4      256.38      224.83     15.60 o 
  -2  10   4        6.34       -0.38      4.74 o 
  -1  10   4       89.90      100.62      9.95 o 
   0  10   4        7.86        5.34      5.55 o 
   1  10   4      761.33      822.10     40.43 o 
   2  10   4        0.00       -2.29      4.66 o 
   3  10   4      148.03      116.91     13.96 o 
   4  10   4      248.47      252.38     24.73 o 
   5  10   4      314.15      347.62     25.99 o 
   6  10   4       91.56       84.94     16.03 o 
   7  10   4       52.71       48.96     12.31 o 
   8  10   4       32.34       27.24     11.33 o 
   9  10   4       16.05       14.74     14.42 o 
  10  10   4       11.87        2.56     11.22 o 
  11  10   4       10.80       15.76     13.04 o 
  12  10   4        7.02       22.44     13.04 o 
  13  10   4        0.11       -0.58     12.31 o 
 -13  11   4      119.97      188.01     28.26 o 
 -12  11   4      122.69      135.28     25.64 o 
 -11  11   4        0.02        8.74     12.31 o 
 -10  11   4       13.50       17.77     12.31 o 
  -9  11   4        2.05       -2.00      8.25 o 
  -8  11   4      166.10      180.18     22.33 o 
  -7  11   4      597.53      588.65     34.39 o 
  -6  11   4      103.36       87.87     17.63 o 
  -5  11   4        0.08       -0.64      5.09 o 
  -4  11   4      111.62      101.01     10.79 o 
  -3  11   4       14.38       18.83      9.37 o 
  -2  11   4       57.27       38.31      7.36 o 
  -1  11   4       17.61       12.18     12.69 o 
   0  11   4      235.16      240.94     27.07 o 
   1  11   4      395.53      345.77     22.05 o 
   2  11   4        0.34       -0.58      6.01 o 
   3  11   4        8.87       11.54      6.60 o 
   4  11   4      133.63      141.16     18.16 o 
   5  11   4       14.63       20.30     10.01 o 
   6  11   4       44.79       42.47     12.82 o 
   7  11   4        3.79       -7.69      7.69 o 
   8  11   4        0.04        1.60     11.22 o 
   9  11   4       28.29       21.80     10.67 o 
  10  11   4       65.36       62.75     12.69 o 
  11  11   4       12.34       -6.41     10.67 o 
  12  11   4       28.64       31.81     13.59 o 
 -12  12   4        1.42       -1.75     12.31 o 
 -11  12   4      186.13      185.80     40.07 o 
 -10  12   4        8.90        7.48     10.01 o 
  -9  12   4      318.69      365.25     32.34 o 
  -8  12   4        8.39        3.21     12.82 o 
  -7  12   4       17.58        8.01      9.07 o 
  -6  12   4      263.66      236.03     30.45 o 
  -5  12   4     1065.86      970.82     58.26 o 
  -4  12   4      235.27      179.92     18.17 o 
  -3  12   4      211.43      196.01     14.16 o 
  -2  12   4       11.71       -1.75      6.01 o 
  -1  12   4       44.36       46.80      9.52 o 
   0  12   4      152.58      148.56     15.09 o 
   1  12   4       12.86       10.23      6.94 o 
   2  12   4       73.51       69.87     11.10 o 
   3  12   4       10.01       17.59     10.95 o 
   4  12   4      220.03      238.86     22.33 o 
   5  12   4      514.04      506.79     33.77 o 
   6  12   4     2613.75     2749.88     91.35 o 
   7  12   4      118.20      118.47     19.17 o 
   8  12   4      142.15      138.66     49.68 o 
   9  12   4       56.42       63.05     32.05 o 
  10  12   4      222.73      228.97     31.40 o 
  11  12   4       10.74        9.91     12.31 o 
 -11  13   4       93.32      104.30     21.44 o 
 -10  13   4      204.79      170.46     32.05 o 
  -9  13   4       29.04       19.23     11.33 o 
  -8  13   4       19.06        8.97     10.67 o 
  -7  13   4        2.36        4.27     11.22 o 
  -6  13   4        0.03        0.89      6.94 o 
  -5  13   4        0.36       -1.60      6.60 o 
  -4  13   4      150.23       95.89     19.17 o 
  -3  13   4       99.61       76.26     20.83 o 
  -2  13   4       44.19       56.82     10.79 o 
  -1  13   4      196.38      219.08     21.64 o 
   0  13   4      162.90      179.48     16.45 o 
   1  13   4      416.07      379.30     23.91 o 
   2  13   4      192.73      208.16     18.17 o 
   3  13   4      314.48      385.53     24.48 o 
   4  13   4     1137.68     1160.35     43.81 o 
   5  13   4       28.24       39.63     12.31 o 
   6  13   4      163.04      177.36     40.07 o 
   7  13   4        4.86        8.90     10.01 o 
   8  13   4      215.46      259.24     38.46 o 
   9  13   4      371.34      408.49     81.73 o 
  10  13   4        0.17        9.56     10.79 o 
  11  13   4       18.45       12.29     16.03 o 
 -10  14   4        2.09       -6.41     12.31 o 
  -9  14   4      254.74      260.37     30.03 o 
  -8  14   4       74.17       54.89     17.63 o 
  -7  14   4        7.00        6.16      8.49 o 
  -6  14   4        9.81       -2.04      7.33 o 
  -5  14   4        1.23       -4.81      9.07 o 
  -4  14   4      275.04      242.14     28.26 o 
  -3  14   4     1692.34     1451.70     55.49 o 
  -2  14   4       31.08       26.22     12.31 o 
  -1  14   4      145.22      145.32     16.45 o 
   0  14   4       76.82       95.84     13.49 o 
   1  14   4      455.84      473.16     27.81 o 
   2  14   4      341.78      414.21     30.05 o 
   3  14   4        7.33        8.45      9.34 o 
   4  14   4      261.47      233.05     51.28 o 
   5  14   4     1557.93     1556.63     53.83 o 
   6  14   4     1987.62     2132.92     68.91 o 
   7  14   4       20.75       33.66     13.60 o 
   8  14   4        1.64        0.71     10.01 o 
   9  14   4       62.98       62.06     14.57 o 
  10  14   4       38.23       32.32     12.69 o 
  -9  15   4        0.07       -4.27     10.01 o 
  -8  15   4       15.76       23.79     11.10 o 
  -7  15   4       19.69       22.44     13.60 o 
  -6  15   4       15.94       -1.42     10.01 o 
  -5  15   4        3.69       -9.07      9.07 o 
  -4  15   4        2.53        4.81     11.33 o 
  -3  15   4       60.69       30.98     25.64 o 
  -2  15   4       12.30       18.36     12.31 o 
  -1  15   4        3.87       -5.70     10.01 o 
   0  15   4       59.52       80.52     12.69 o 
   1  15   4      368.99      356.00     24.02 o 
   2  15   4      272.28      329.84     23.59 o 
   3  15   4       63.86       72.10     12.69 o 
   4  15   4        9.61       11.04     10.01 o 
   5  15   4       45.52       40.93     14.60 o 
   6  15   4        0.54        6.41     11.33 o 
   7  15   4       89.68       61.76     16.89 o 
   8  15   4      215.07      227.42     28.26 o 
   9  15   4        9.51       12.15     10.12 o 
  -8  16   4        3.53        8.01     13.60 o 
  -7  16   4        1.07        0.00     11.33 o 
  -6  16   4      253.00      250.67     31.73 o 
  -5  16   4        9.78       12.24     12.31 o 
  -4  16   4      754.35      766.06     51.98 o 
  -3  16   4        0.07        4.81     11.33 o 
  -2  16   4      121.36       86.28     19.17 o 
  -1  16   4       68.41       64.91     22.44 o 
   0  16   4       23.43       16.32     12.31 o 
   1  16   4        1.54       -8.55     10.01 o 
   2  16   4       76.50       99.48     15.35 o 
   3  16   4        6.44       23.60     12.31 o 
   4  16   4       26.90       16.38     10.01 o 
   5  16   4      618.40      681.76     43.81 o 
   6  16   4       41.20       27.12     22.44 o 
   7  16   4      195.16      189.98     25.41 o 
  -6  17   4       31.47       62.79     22.44 o 
  -5  17   4        0.14        2.40     14.42 o 
  -4  17   4       67.28       91.49     21.44 o 
  -3  17   4       39.88       59.90     20.83 o 
  -2  17   4       33.26       29.59     14.60 o 
  -1  17   4       60.04       52.69     27.24 o 
   0  17   4        4.83        8.45     12.82 o 
   1  17   4        1.16       -3.21     11.33 o 
   2  17   4       80.46       60.90     18.13 o 
   3  17   4      182.31      200.01     38.46 o 
   4  17   4       62.16       45.37     14.60 o 
   5  17   4        9.03        0.29     12.31 o 
   6  17   4        4.69       -2.67     16.03 o 
  -4  18   4       12.99        5.88     22.44 o 
  -3  18   4       12.13       12.82     13.60 o 
  -2  18   4        5.48       -8.01     11.33 o 
  -1  18   4       16.20        9.62     13.60 o 
   0  18   4       90.58       88.58     27.24 o 
   1  18   4        1.04      -10.26     11.22 o 
   2  18   4        1.89       -6.41     17.63 o 
   3  18   4       30.07       70.52     25.64 o 
 -15   1   5       26.04       24.04     13.04 o 
 -14   1   5       70.25       75.81     17.63 o 
 -13   1   5       17.27       42.41     14.60 o 
 -12   1   5        5.38       -2.85     11.22 o 
 -11   1   5       21.97       -3.21     11.22 o 
 -10   1   5       99.47       88.17     15.87 o 
  -9   1   5       10.93        2.29     17.63 o 
  -8   1   5      130.62       92.50     28.85 o 
  -7   1   5      293.52      282.97     22.66 o 
  -6   1   5      539.10      583.89     25.99 o 
  -5   1   5     1921.58     1968.03     67.31 o 
  -4   1   5      382.39      326.29     22.66 o 
  -3   1   5      883.57     1000.87     31.73 o 
  -2   1   5     1625.94     1723.68     29.61 o 
  -1   1   5     1051.43     1072.96     20.53 o 
   0   1   5     1264.79     1271.80     22.15 o 
   1   1   5      612.07      653.86     16.26 o 
   2   1   5      993.78      971.84     21.28 o 
   3   1   5       13.39        9.94      3.77 o 
   4   1   5     1409.45     1482.05     26.82 o 
   5   1   5       92.31       85.95      8.06 o 
   6   1   5     1241.66     1230.89     26.26 o 
   7   1   5        5.09        1.01      3.91 o 
   8   1   5        0.54       -0.43      5.09 o 
   9   1   5        4.82        0.23      5.44 o 
  10   1   5      126.53       98.50     10.88 o 
  11   1   5       17.06       15.78      8.49 o 
  12   1   5        9.21       -0.99      8.49 o 
  13   1   5        4.40        9.03     12.31 o 
  14   1   5        0.25        4.66     12.31 o 
 -15   2   5       14.47       -9.62     11.33 o 
 -14   2   5       65.21       59.30     15.87 o 
 -13   2   5      112.80      112.28     18.13 o 
 -12   2   5      617.58      519.91     64.11 o 
 -11   2   5       40.63       22.44     24.04 o 
 -10   2   5      630.63      601.32     32.81 o 
  -9   2   5      175.22      200.03     21.44 o 
  -8   2   5      173.60      184.21     20.83 o 
  -7   2   5      122.10      173.29     18.13 o 
  -6   2   5       47.17       43.03     10.01 o 
  -5   2   5      150.07      141.03     15.87 o 
  -4   2   5       80.94       74.98     11.33 o 
  -3   2   5      122.87      101.99     30.45 o 
  -2   2   5      260.20      260.18     10.87 o 
  -1   2   5        5.93        4.66      4.16 o 
   0   2   5      143.57      147.76      8.39 o 
   1   2   5      378.71      371.92     25.94 o 
   2   2   5       82.00       67.76      7.08 o 
   3   2   5      195.76      197.40     15.19 o 
   4   2   5     1080.21     1083.17     22.27 o 
   5   2   5      302.00      347.94     15.27 o 
   6   2   5        5.20        1.92      3.77 o 
   7   2   5      143.85      130.15     11.04 o 
   8   2   5       52.85       58.61      7.77 o 
   9   2   5       26.06       14.73      6.10 o 
  10   2   5      576.34      560.90     26.79 o 
  11   2   5      447.32      439.98     26.24 o 
  12   2   5        6.06        6.76      8.88 o 
  13   2   5       48.34       37.41     11.62 o 
  14   2   5       41.44       33.12     16.89 o 
 -15   3   5        0.32       -9.62     12.82 o 
 -14   3   5        5.95       12.82     12.82 o 
 -13   3   5       36.38       53.01     14.60 o 
 -12   3   5       37.80       24.04     11.33 o 
 -11   3   5      210.75      214.61     22.66 o 
 -10   3   5      323.38      270.79     21.39 o 
  -9   3   5      246.29      221.84     19.07 o 
  -8   3   5       95.07       96.91     17.20 o 
  -7   3   5       43.33       43.91     11.56 o 
  -6   3   5      707.75      648.02     49.99 o 
  -5   3   5      947.37      936.31     27.80 o 
  -4   3   5     1220.12     1192.94     51.24 o 
  -3   3   5     1785.35     1826.65     35.75 o 
  -2   3   5        9.26        5.04      3.04 o 
  -1   3   5        6.19        3.56      4.20 o 
   0   3   5      290.82      303.05     14.85 o 
   1   3   5        0.50       -1.28      2.78 o 
   2   3   5        0.36        8.01      3.77 o 
   3   3   5       80.66       95.72      8.33 o 
   4   3   5      213.13      239.18     12.36 o 
   5   3   5      123.73      125.13      9.62 o 
   6   3   5      441.98      503.61     23.13 o 
   7   3   5      128.54      125.79     10.40 o 
   8   3   5      262.36      272.53     21.28 o 
   9   3   5      212.19      226.32     17.41 o 
  10   3   5      210.44      189.71     22.52 o 
  11   3   5       46.62       45.81     11.63 o 
  12   3   5       38.21       22.89     10.79 o 
  13   3   5        6.57        3.21      8.88 o 
  14   3   5        8.17        2.05      9.63 o 
 -15   4   5       63.13       51.28     25.64 o 
 -14   4   5       21.04       20.83     13.60 o 
 -13   4   5       58.58       34.68     12.31 o 
 -12   4   5      376.95      307.46     24.63 o 
 -11   4   5       96.73       98.52     21.71 o 
 -10   4   5      119.72      115.81     15.96 o 
  -9   4   5        1.92       -3.50      6.01 o 
  -8   4   5     1236.32     1234.69     35.56 o 
  -7   4   5      171.90      204.87     17.82 o 
  -6   4   5      161.90      142.57     13.49 o 
  -5   4   5      324.72      328.19     29.00 o 
  -4   4   5      240.07      219.18     15.96 o 
  -3   4   5       31.55       33.60      7.86 o 
  -2   4   5       64.81       63.79      9.72 o 
  -1   4   5        0.19       -0.58      3.45 o 
   0   4   5        5.93        9.62      4.20 o 
   1   4   5       94.91       97.25     14.96 o 
   2   4   5       10.74       11.75      4.20 o 
   3   4   5       49.04       51.13      6.41 o 
   4   4   5       12.65        8.90      6.01 o 
   5   4   5      349.57      341.10     13.54 o 
   6   4   5      280.47      300.28     20.82 o 
   7   4   5      151.70      145.81     14.10 o 
   8   4   5       24.14       25.40      8.49 o 
   9   4   5       39.78       42.34     10.12 o 
  10   4   5       25.75       11.59      8.49 o 
  11   4   5       24.40       30.01     11.06 o 
  12   4   5       26.05       14.65      9.33 o 
  13   4   5       49.69       62.80     13.19 o 
  14   4   5       44.32       38.29     12.01 o 
 -15   5   5       34.64       80.13     25.64 o 
 -14   5   5        0.27       19.23     16.03 o 
 -13   5   5      150.60      161.08     20.59 o 
 -12   5   5      167.09      167.59     35.29 o 
 -11   5   5      569.36      557.86     31.16 o 
 -10   5   5        9.29        7.61      8.20 o 
  -9   5   5     1410.44     1469.26     40.47 o 
  -8   5   5     3911.94     3936.65     67.64 o 
  -7   5   5     6563.40     6375.11     89.07 o 
  -6   5   5       80.34       85.45     12.24 o 
  -5   5   5      335.29      269.69     24.28 o 
  -4   5   5      154.66      143.83     13.49 o 
  -3   5   5      203.87      184.26     12.67 o 
  -2   5   5      278.15      260.82     14.54 o 
  -1   5   5      172.93      153.06     10.74 o 
   0   5   5        0.93        2.33      3.45 o 
   1   5   5      718.76      773.02     19.87 o 
   2   5   5     2094.09     2165.36     38.86 o 
   3   5   5      123.95      116.18      8.79 o 
   4   5   5     1041.87     1069.76     22.29 o 
   5   5   5      120.31      140.39      9.95 o 
   6   5   5        7.50       10.85      6.51 o 
   7   5   5      100.77       94.06     12.01 o 
   8   5   5       35.85       20.66     13.18 o 
   9   5   5       12.67       13.05      7.89 o 
  10   5   5        5.07        4.63     11.00 o 
  11   5   5      246.53      230.35     21.05 o 
  12   5   5      125.21      111.64     16.45 o 
  13   5   5       20.39       17.03     10.37 o 
  14   5   5        3.57       10.70     11.10 o 
 -14   6   5       17.98       28.85     19.23 o 
 -13   6   5        0.06       -4.95     11.13 o 
 -12   6   5      137.90      170.03     19.31 o 
 -11   6   5      315.73      345.04     25.24 o 
 -10   6   5      317.40      316.15     31.45 o 
  -9   6   5      200.19      201.62     18.73 o 
  -8   6   5      161.59      153.30     15.35 o 
  -7   6   5       49.67       60.53     10.79 o 
  -6   6   5      543.66      502.33     28.92 o 
  -5   6   5       99.17       69.49     10.82 o 
  -4   6   5      193.94      205.49     15.78 o 
  -3   6   5       67.09       49.51      8.74 o 
  -2   6   5      402.81      445.92     18.11 o 
  -1   6   5      531.93      577.51     22.67 o 
   0   6   5     1103.08     1050.33     23.78 o 
   1   6   5     1397.22     1487.93     28.69 o 
   2   6   5      982.22     1014.30     23.13 o 
   3   6   5     1431.13     1366.84     27.05 o 
   4   6   5       37.27       18.27      6.60 o 
   5   6   5      135.29      139.52     12.69 o 
   6   6   5        7.19        6.12      6.73 o 
   7   6   5       17.65       24.04      7.89 o 
   8   6   5        5.25        8.25      6.94 o 
   9   6   5       15.62       12.59      7.89 o 
  10   6   5       25.86       36.97     11.68 o 
  11   6   5      117.42       88.63     21.65 o 
  12   6   5       39.05       37.28     12.24 o 
  13   6   5       69.36       80.86     15.50 o 
  14   6   5        0.40       -1.70      9.14 o 
 -14   7   5        0.48        3.21     16.03 o 
 -13   7   5      209.15      273.28     54.49 o 
 -12   7   5       70.95      102.47     19.17 o 
 -11   7   5       48.87       38.92     10.37 o 
 -10   7   5      181.95      165.95     17.41 o 
  -9   7   5       61.61       69.53     12.69 o 
  -8   7   5     1309.13     1398.04     38.61 o 
  -7   7   5     4623.90     4771.31     75.57 o 
  -6   7   5     3031.67     3045.01     82.35 o 
  -5   7   5      166.43      134.39     14.10 o 
  -4   7   5       97.83       95.62     10.07 o 
  -3   7   5      158.03      170.59     19.89 o 
  -2   7   5        3.57       13.25      5.09 o 
  -1   7   5      535.32      584.43     18.57 o 
   0   7   5       81.18      104.76      9.73 o 
   1   7   5      586.39      596.91     29.86 o 
   2   7   5     1867.28     1999.34     37.01 o 
   3   7   5     1056.34     1159.43     32.04 o 
   4   7   5       14.63        7.69      6.60 o 
   5   7   5      516.49      538.38     30.03 o 
   6   7   5      989.26     1073.17     43.27 o 
   7   7   5        0.91        0.00      7.69 o 
   8   7   5      152.19      194.59     17.66 o 
   9   7   5        0.37        6.41      7.33 o 
  10   7   5       41.36       23.45     10.12 o 
  11   7   5      423.35      419.51     27.81 o 
  12   7   5      268.23      238.82     29.85 o 
  13   7   5        0.44        7.01     10.37 o 
 -14   8   5       39.44       71.23     20.02 o 
 -13   8   5        0.38       -1.92     10.67 o 
 -12   8   5      291.63      304.70     32.34 o 
 -11   8   5       47.25       43.96     15.39 o 
 -10   8   5       41.41       12.05      9.14 o 
  -9   8   5      937.68      953.14     47.32 o 
  -8   8   5      520.44      486.56     26.64 o 
  -7   8   5     1182.97     1171.95     34.89 o 
  -6   8   5      293.07      292.21     21.78 o 
  -5   8   5      116.36      112.08     21.88 o 
  -4   8   5     1140.82     1108.06     27.42 o 
  -3   8   5      694.38      731.24     22.09 o 
  -2   8   5       22.52       16.26      5.44 o 
  -1   8   5      104.25      101.32      9.95 o 
   0   8   5        1.03       -3.21      3.91 o 
   1   8   5       28.51       30.71      6.10 o 
   2   8   5      590.72      631.69     24.06 o 
   3   8   5       18.55       17.39     11.65 o 
   4   8   5       49.67       46.18      9.25 o 
   5   8   5        0.17        8.70      7.69 o 
   6   8   5        2.27        6.41      7.69 o 
   7   8   5       91.99       89.75     15.39 o 
   8   8   5      120.99       63.76     14.60 o 
   9   8   5        4.06       -6.87      7.69 o 
  10   8   5       16.97       -5.61      8.25 o 
  11   8   5       50.31       33.04     14.60 o 
  12   8   5        6.69       10.49     12.31 o 
  13   8   5       20.59       13.62     13.04 o 
 -13   9   5       13.20       12.82     13.04 o 
 -12   9   5       14.31       24.77     12.31 o 
 -11   9   5       11.45       38.96     14.60 o 
 -10   9   5       29.10       22.44     17.63 o 
  -9   9   5      218.84      237.76     26.92 o 
  -8   9   5      478.23      519.50     38.59 o 
  -7   9   5     1745.39     1676.55     42.04 o 
  -6   9   5     1312.05     1269.47     36.75 o 
  -5   9   5      112.03      123.13     13.88 o 
  -4   9   5       93.88      115.09     14.80 o 
  -3   9   5      119.94      115.32     11.04 o 
  -2   9   5      599.74      606.76     21.28 o 
  -1   9   5       28.01       24.30      6.10 o 
   0   9   5       32.33       21.64      6.41 o 
   1   9   5      730.75      778.99     27.76 o 
   2   9   5      578.18      667.11     26.48 o 
   3   9   5       16.17        3.53      6.87 o 
   4   9   5       55.88       55.19     10.37 o 
   5   9   5      135.43      133.37     18.13 o 
   6   9   5        6.65        3.66      7.69 o 
   7   9   5      146.46      137.34     36.86 o 
   8   9   5      147.72      160.95     20.02 o 
   9   9   5       22.14       24.04     17.63 o 
  10   9   5       39.54       32.05     14.60 o 
  11   9   5      103.85       55.34     16.89 o 
  12   9   5       78.98       96.96     25.64 o 
 -13  10   5      165.67      202.35     29.20 o 
 -12  10   5        0.51       -3.21     12.31 o 
 -11  10   5       75.27       82.58     19.23 o 
 -10  10   5       87.21       76.93     17.71 o 
  -9  10   5       20.63       23.31     12.31 o 
  -8  10   5       41.94       58.61     16.03 o 
  -7  10   5      311.41      330.63     22.49 o 
  -6  10   5      656.65      676.31     34.00 o 
  -5  10   5       10.73        5.81      6.94 o 
  -4  10   5      149.17      155.94     13.27 o 
  -3  10   5      188.98      148.84     17.06 o 
  -2  10   5      124.63      144.19     12.00 o 
  -1  10   5       67.52       64.54     10.37 o 
   0  10   5        5.34        6.73      8.99 o 
   1  10   5       36.04       25.40      8.49 o 
   2  10   5        2.51        2.04      6.01 o 
   3  10   5       35.39       26.71      9.25 o 
   4  10   5       47.13       54.65     17.63 o 
   5  10   5        1.68        4.81      8.25 o 
   6  10   5        2.28        9.62      9.07 o 
   7  10   5       23.35       28.85     10.67 o 
   8  10   5        1.37       -5.04      7.69 o 
   9  10   5        9.27        3.92     10.01 o 
  10  10   5        1.45       -9.26     10.01 o 
  11  10   5        0.16        2.67     13.04 o 
  12  10   5       15.81       23.92     14.42 o 
 -12  11   5       52.89       73.22     19.17 o 
 -11  11   5       75.31       75.98     18.38 o 
 -10  11   5       71.79       61.97     16.89 o 
  -9  11   5       12.66       15.39     11.22 o 
  -8  11   5       42.06       59.17     14.60 o 
  -7  11   5        0.99        3.21      9.07 o 
  -6  11   5       40.82       50.38      9.41 o 
  -5  11   5      390.81      434.21     29.18 o 
  -4  11   5      144.74      128.22     15.73 o 
  -3  11   5       11.35        6.66      5.87 o 
  -2  11   5       63.14       46.93     10.12 o 
  -1  11   5       76.48       66.91     10.79 o 
   0  11   5       35.83       28.45      8.97 o 
   1  11   5      190.81      192.30     17.41 o 
   2  11   5       45.30       41.21     10.37 o 
   3  11   5        1.05       -2.56      7.40 o 
   4  11   5       13.86       12.82      9.07 o 
   5  11   5       87.12      102.76     17.71 o 
   6  11   5      457.71      481.44     34.64 o 
   7  11   5      200.91      233.85     24.62 o 
   8  11   5       24.61       20.98     12.31 o 
   9  11   5       63.84       52.99     25.64 o 
  10  11   5       13.31        8.45     12.31 o 
  11  11   5        4.22      -10.67     10.67 o 
 -11  12   5       11.18       42.52     16.89 o 
 -10  12   5        5.07        6.99     12.31 o 
  -9  12   5        4.18        3.85     10.67 o 
  -8  12   5      279.08      273.93     27.72 o 
  -7  12   5      240.62      198.10     24.62 o 
  -6  12   5      138.67      111.38     14.57 o 
  -5  12   5      587.43      535.69     32.39 o 
  -4  12   5       94.54       83.61     16.19 o 
  -3  12   5       19.13        9.86      8.49 o 
  -2  12   5        5.17        8.93      7.89 o 
  -1  12   5        4.06        7.28      7.33 o 
   0  12   5       52.44       46.88     10.37 o 
   1  12   5        0.15       -5.54      6.25 o 
   2  12   5       30.78       25.90      8.88 o 
   3  12   5       45.78       30.67     19.97 o 
   4  12   5      149.77      134.18     19.17 o 
   5  12   5        2.45        3.21     14.42 o 
   6  12   5      181.95      170.07     25.64 o 
   7  12   5        3.06       -0.80      8.25 o 
   8  12   5      272.31      237.18     26.92 o 
   9  12   5      195.80      259.71     29.20 o 
  10  12   5       55.65       13.09     13.04 o 
  11  12   5       36.68       17.09     13.04 o 
 -10  13   5       20.15       16.56     16.03 o 
  -9  13   5      249.07      262.20     29.20 o 
  -8  13   5       37.40       59.07     15.39 o 
  -7  13   5       60.08       41.48     14.40 o 
  -6  13   5        0.69        1.84      6.94 o 
  -5  13   5       79.69       97.73     19.17 o 
  -4  13   5       12.15        9.62     11.33 o 
  -3  13   5      194.26      153.82     22.66 o 
  -2  13   5      436.69      450.26     27.63 o 
  -1  13   5       11.87        3.66      7.89 o 
   0  13   5      103.32      103.40     14.10 o 
   1  13   5       10.44        8.70      7.58 o 
   2  13   5      400.70      420.04     26.83 o 
   3  13   5      325.59      357.55     24.48 o 
   4  13   5       70.49       77.06     15.39 o 
   5  13   5      244.84      257.89     25.99 o 
   6  13   5      261.64      323.73     30.03 o 
   7  13   5      937.45      998.69     45.16 o 
   8  13   5        1.92       -3.21     11.33 o 
   9  13   5      381.08      330.86     54.49 o 
  10  13   5       20.59       28.85     16.03 o 
  -9  14   5        5.04        0.00     16.03 o 
  -8  14   5        3.92        1.96      9.36 o 
  -7  14   5       40.29       27.73     11.63 o 
  -6  14   5        4.32       14.57     16.03 o 
  -5  14   5        0.09       -3.21     11.33 o 
  -4  14   5        1.47        6.05     10.01 o 
  -3  14   5       42.71       38.46     13.60 o 
  -2  14   5       70.82       52.95     12.69 o 
  -1  14   5      417.50      370.20     26.34 o 
   0  14   5      756.33      782.41     32.52 o 
   1  14   5        2.26       -1.60      7.89 o 
   2  14   5      436.50      450.68     28.29 o 
   3  14   5        8.18        8.19     12.82 o 
   4  14   5      274.19      287.60     28.26 o 
   5  14   5       71.60       42.74     13.04 o 
   6  14   5       14.07        4.81     11.33 o 
   7  14   5      111.44       92.04     27.24 o 
   8  14   5       61.23       51.71     16.89 o 
   9  14   5        0.52       -5.54     14.42 o 
  -8  15   5       89.61      143.22     48.08 o 
  -7  15   5       94.18       94.72     21.44 o 
  -6  15   5       45.59       12.29     22.44 o 
  -5  15   5      152.16      105.77     21.44 o 
  -4  15   5       31.67       25.64     13.60 o 
  -3  15   5       81.96       72.12     18.13 o 
  -2  15   5       17.84        6.41     11.33 o 
  -1  15   5       51.87       28.85     13.60 o 
   0  15   5       40.49       18.10      9.76 o 
   1  15   5       28.17       30.25     10.37 o 
   2  15   5        3.99       -0.61      7.58 o 
   3  15   5        6.17        1.60     11.33 o 
   4  15   5       58.24       29.65     13.04 o 
   5  15   5        0.44       -6.77     10.01 o 
   6  15   5      109.18      140.34     21.44 o 
   7  15   5       35.73       38.46     25.64 o 
   8  15   5       25.23       30.98     16.89 o 
  -7  16   5       75.51       78.71     20.02 o 
  -6  16   5        8.19      -11.22     11.33 o 
  -5  16   5        0.58        4.81     13.60 o 
  -4  16   5        1.87        6.99     12.31 o 
  -3  16   5       51.90       21.98     25.64 o 
  -2  16   5       60.06       72.40     19.17 o 
  -1  16   5       35.38       14.96     13.04 o 
   0  16   5       22.10       24.04     14.42 o 
   1  16   5        7.79       -0.49      8.95 o 
   2  16   5       73.81       60.79     13.58 o 
   3  16   5        7.46        8.97     10.67 o 
   4  16   5       53.98       68.37     22.44 o 
   5  16   5       27.75       28.85     14.60 o 
   6  16   5        0.91        2.33     12.31 o 
  -5  17   5       20.25       -6.99     12.31 o 
  -4  17   5       20.16       17.26     14.60 o 
  -3  17   5       39.11       35.26     15.39 o 
  -2  17   5        6.32        3.21     13.60 o 
  -1  17   5       13.36       -2.91     12.31 o 
   0  17   5       48.87       63.73     19.17 o 
   1  17   5        0.35       -4.66     12.31 o 
   2  17   5       13.88       32.05     22.44 o 
   3  17   5        0.83        9.35     13.04 o 
   4  17   5       37.19       20.96     14.60 o 
   0  18   5      122.79      176.29     41.67 o 
 -14   0   6       46.41       19.23     19.23 o 
 -13   0   6       14.58       -3.21     12.82 o 
 -12   0   6      472.42      458.35     48.08 o 
 -11   0   6       82.61       48.08     19.23 o 
 -10   0   6      881.66      820.55     51.28 o 
  -9   0   6        1.33       12.82     12.82 o 
  -8   0   6        0.10       12.82     12.82 o 
  -7   0   6       69.27       76.93     19.23 o 
  -6   0   6     1519.08     1426.34     64.11 o 
  -5   0   6      957.49      951.96     51.28 o 
  -4   0   6      531.67      493.61     35.26 o 
  -3   0   6      105.80      113.77     17.63 o 
  -2   0   6      967.63     1021.23     30.03 o 
  -1   0   6     3393.70     3630.59    203.53 o 
   0   0   6     3087.41     3389.29     96.16 o 
   1   0   6       40.63       51.02     10.01 o 
   2   0   6     1354.62     1353.26     44.87 o 
   3   0   6       68.24       64.27     11.33 o 
   4   0   6       16.22       24.04      9.07 o 
   5   0   6      349.22      313.02     25.64 o 
   6   0   6       36.75       23.86     10.01 o 
   7   0   6        5.29        8.24      7.69 o 
   8   0   6     2880.51     2701.02     62.05 o 
   9   0   6     5550.37     5527.15     99.03 o 
  10   0   6      887.17      946.29     62.50 o 
  11   0   6        0.07        9.62     19.23 o 
  12   0   6       49.70       60.90     25.64 o 
  13   0   6        2.65       -6.41     19.23 o 
  14   0   6        0.02       19.23     22.44 o 
 -14   1   6        0.01       -9.97     10.01 o 
 -13   1   6      183.21      244.27     27.20 o 
 -12   1   6      196.64      209.25     72.12 o 
 -11   1   6        2.11       -6.87      7.69 o 
 -10   1   6       48.89       19.23     11.33 o 
  -9   1   6        1.82        3.21     11.22 o 
  -8   1   6       10.39       11.22     11.22 o 
  -7   1   6        0.28       -6.80      6.80 o 
  -6   1   6       10.76        7.78      7.69 o 
  -5   1   6      763.72      857.48     34.00 o 
  -4   1   6      306.57      346.64     24.93 o 
  -3   1   6        0.49       -2.33      3.45 o 
  -2   1   6       47.55       70.25      6.72 o 
  -1   1   6      774.53      838.99     20.36 o 
   0   1   6     1179.60     1300.43     26.37 o 
   1   1   6     1663.29     1613.96     29.61 o 
   2   1   6       24.23       26.65      5.44 o 
   3   1   6        7.85       14.10      5.09 o 
   4   1   6      939.85     1041.31     23.96 o 
   5   1   6      930.46     1026.36     24.41 o 
   6   1   6       14.25       -1.14      5.44 o 
   7   1   6      678.34      690.30     21.10 o 
   8   1   6      297.25      275.88     22.21 o 
   9   1   6      173.42      166.67     17.58 o 
  10   1   6        9.15       15.16      8.88 o 
  11   1   6        0.31        1.99      8.88 o 
  12   1   6       84.66       67.02     13.19 o 
  13   1   6       35.11       36.17     15.39 o 
  14   1   6        0.86       -0.99     14.60 o 
 -14   2   6       35.35       31.81     14.60 o 
 -13   2   6       34.30       38.46     13.60 o 
 -12   2   6        1.96        7.84     10.01 o 
 -11   2   6       67.90       72.12     30.45 o 
 -10   2   6      602.54      486.67     36.86 o 
  -9   2   6       79.50       61.07     13.60 o 
  -8   2   6       42.31       65.75     13.60 o 
  -7   2   6       13.09       -7.48      8.01 o 
  -6   2   6      238.47      206.85     20.40 o 
  -5   2   6       51.20       34.90     10.01 o 
  -4   2   6       47.01       32.76     10.01 o 
  -3   2   6        0.36        0.32      3.77 o 
  -2   2   6      111.66      134.14      9.41 o 
  -1   2   6     1491.76     1576.44     27.25 o 
   0   2   6      666.23      655.96     17.26 o 
   1   2   6      584.75      586.64     16.54 o 
   2   2   6     1001.81      988.36     22.09 o 
   3   2   6        9.61        8.81      4.81 o 
   4   2   6        0.02        4.01      4.81 o 
   5   2   6      201.29      183.80     12.36 o 
   6   2   6      189.82      169.46     11.94 o 
   7   2   6      905.64      900.74     24.07 o 
   8   2   6     1280.78     1316.28     29.96 o 
   9   2   6      504.44      505.74     26.83 o 
  10   2   6       16.94       18.00      8.49 o 
  11   2   6       55.48       44.82     11.32 o 
  12   2   6        0.04       -5.27      7.89 o 
  13   2   6       88.50       87.35     15.50 o 
  14   2   6      103.02      133.33     25.99 o 
 -14   3   6        9.02        6.70     14.42 o 
 -13   3   6      389.84      399.22     34.00 o 
 -12   3   6      327.08      346.29     31.73 o 
 -11   3   6        2.62       11.04     16.03 o 
 -10   3   6       12.70       -2.29      7.69 o 
  -9   3   6       52.82       51.28     13.60 o 
  -8   3   6       87.75       70.11     14.60 o 
  -7   3   6      176.92      194.08     43.27 o 
  -6   3   6      442.50      369.57     25.99 o 
  -5   3   6      207.43      183.30     25.64 o 
  -4   3   6       91.92       94.93     14.64 o 
  -3   3   6       79.50       96.13     15.12 o 
  -2   3   6        8.83       16.03      6.01 o 
  -1   3   6      122.20      127.07     12.24 o 
   0   3   6        2.19       -3.70      3.70 o 
   1   3   6        0.09       -3.61      4.10 o 
   2   3   6        0.03       -1.75      3.45 o 
   3   3   6       50.86       64.64      7.50 o 
   4   3   6      139.36      164.86     11.56 o 
   5   3   6        3.09        9.84      5.44 o 
   6   3   6       64.24       55.98      7.77 o 
   7   3   6        0.80        5.34      6.48 o 
   8   3   6       43.88       22.44     13.60 o 
   9   3   6        0.18       -6.94      6.94 o 
  10   3   6        0.18       -1.60     10.20 o 
  11   3   6        9.77       16.94      9.33 o 
  12   3   6        1.73       -2.14      9.25 o 
  13   3   6        0.06       -8.88      8.88 o 
 -14   4   6      140.55      226.11     28.26 o 
 -13   4   6       47.43       13.11     14.42 o 
 -12   4   6       43.92       25.93     12.31 o 
 -11   4   6        9.47        9.97     11.22 o 
 -10   4   6       47.04       37.74     10.79 o 
  -9   4   6       41.83       55.31     11.63 o 
  -8   4   6       21.83       -6.26      6.26 o 
  -7   4   6       70.52       85.63     13.03 o 
  -6   4   6        0.92       -2.04      6.01 o 
  -5   4   6     1677.41     1719.07     48.69 o 
  -4   4   6      265.55      290.56     18.51 o 
  -3   4   6      116.24      103.42     17.80 o 
  -2   4   6        4.37       11.15      8.31 o 
  -1   4   6      722.95      776.21     25.81 o 
   0   4   6      414.16      417.27     20.19 o 
   1   4   6       18.31        8.55      7.05 o 
   2   4   6      223.19      200.00     14.57 o 
   3   4   6      346.10      356.55     23.24 o 
   4   4   6       79.66       65.58      8.88 o 
   5   4   6       45.06       52.27      7.77 o 
   6   4   6       20.33       13.14      6.60 o 
   7   4   6       31.90       32.05      9.25 o 
   8   4   6       14.65       18.83     12.75 o 
   9   4   6        2.94       11.29      7.58 o 
  10   4   6       31.68       29.87     11.57 o 
  11   4   6        2.57       -0.92      7.58 o 
  12   4   6      135.91      133.46     17.41 o 
  13   4   6        6.85       -1.37      9.33 o 
 -14   5   6       13.15        0.00     13.60 o 
 -13   5   6       17.37       14.86     12.82 o 
 -12   5   6       22.96       34.62     11.63 o 
 -11   5   6        7.31        7.48      8.41 o 
 -10   5   6       10.04        7.62      8.88 o 
  -9   5   6      839.47      932.93     34.14 o 
  -8   5   6     2983.00     2953.55    118.97 o 
  -7   5   6       91.12       97.78     13.03 o 
  -6   5   6      780.61      784.52     30.04 o 
  -5   5   6       55.16       55.72     10.79 o 
  -4   5   6       35.57       35.97      7.08 o 
  -3   5   6        7.83       -4.20      4.20 o 
  -2   5   6        0.07       -1.40      4.60 o 
  -1   5   6       12.67       12.57      5.87 o 
   0   5   6      188.64      210.11     15.35 o 
   1   5   6       81.22       68.13     25.68 o 
   2   5   6        0.34       -2.14      5.55 o 
   3   5   6        7.91        7.48      5.55 o 
   4   5   6       29.37       26.60      6.94 o 
   5   5   6       14.08       19.23      9.07 o 
   6   5   6       27.75       36.86     11.33 o 
   7   5   6       40.38       62.92     19.23 o 
   8   5   6       50.92       47.78     14.42 o 
   9   5   6        4.52        9.86      8.49 o 
  10   5   6        5.10       -1.73      8.49 o 
  11   5   6        0.33        0.75      9.76 o 
  12   5   6       42.28       13.26     15.76 o 
  13   5   6        1.78        2.00     10.37 o 
 -14   6   6       36.11       19.23     19.23 o 
 -13   6   6        0.13       -5.75      9.14 o 
 -12   6   6       20.14       18.66     10.79 o 
 -11   6   6      159.92      192.86     19.91 o 
 -10   6   6      523.09      576.07     62.16 o 
  -9   6   6       27.84       41.67     11.10 o 
  -8   6   6       30.70       33.37      9.76 o 
  -7   6   6       27.42       14.12      8.88 o 
  -6   6   6       26.31       10.53      7.89 o 
  -5   6   6      561.40      581.30     35.02 o 
  -4   6   6      519.89      567.39     21.41 o 
  -3   6   6     2157.14     2197.29     40.17 o 
  -2   6   6      589.96      615.78     23.13 o 
  -1   6   6       35.83       41.81      7.08 o 
   0   6   6       14.62       13.49      6.10 o 
   1   6   6       34.56       31.46      6.72 o 
   2   6   6      101.13      122.14     16.54 o 
   3   6   6      209.42      249.28     16.79 o 
   4   6   6      102.15       83.95     14.60 o 
   5   6   6       10.23        9.62      9.07 o 
   6   6   6       60.50       42.47     12.82 o 
   7   6   6      132.74      123.16     19.23 o 
   8   6   6       16.62       22.44     12.82 o 
   9   6   6        9.36       36.42     12.31 o 
  10   6   6       11.20       11.54     10.67 o 
  11   6   6        9.87       -1.28     10.67 o 
  12   6   6        0.12        5.83     11.13 o 
  13   6   6       19.78       -5.24     19.23 o 
 -13   7   6       53.95       45.30     16.89 o 
 -12   7   6       11.16       23.18     14.60 o 
 -11   7   6        3.45        2.40      8.20 o 
 -10   7   6        0.68        5.67      8.49 o 
  -9   7   6       68.27       32.56     11.45 o 
  -8   7   6      185.39      178.24     23.12 o 
  -7   7   6        0.02        7.48      7.40 o 
  -6   7   6      293.58      287.08     21.79 o 
  -5   7   6       34.46       44.68      8.95 o 
  -4   7   6        4.39       15.22      6.41 o 
  -3   7   6       17.47       16.59      6.18 o 
  -2   7   6       49.92       40.91      8.01 o 
  -1   7   6      382.64      389.83     19.49 o 
   0   7   6       59.79       46.62      7.77 o 
   1   7   6      201.88      207.10     13.65 o 
   2   7   6       21.04       17.17      7.89 o 
   3   7   6      711.96      703.49     27.10 o 
   4   7   6      257.12      268.79     24.62 o 
   5   7   6       10.18        8.70      7.69 o 
   6   7   6       37.73       19.87     12.82 o 
   7   7   6       24.05       28.56     12.31 o 
   8   7   6      138.48      170.23     22.33 o 
   9   7   6       72.69       68.31     20.83 o 
  10   7   6        0.35       -7.48     10.01 o 
  11   7   6        8.50       12.82     24.04 o 
  12   7   6        2.67      -10.67     10.67 o 
 -13   8   6        5.22       24.27     15.39 o 
 -12   8   6       37.30       25.40     13.59 o 
 -11   8   6       51.19       74.48     18.13 o 
 -10   8   6       13.34       18.16      9.25 o 
  -9   8   6       28.89       16.03      9.25 o 
  -8   8   6       47.67       51.78     11.63 o 
  -7   8   6     1223.47     1163.47     37.18 o 
  -6   8   6     3153.74     3163.18     90.75 o 
  -5   8   6     3590.68     3418.28     54.64 o 
  -4   8   6      840.42      829.91     38.40 o 
  -3   8   6      781.56      720.48     23.03 o 
  -2   8   6      104.68      101.62     14.34 o 
  -1   8   6      487.53      518.45     22.02 o 
   0   8   6      149.91      143.51     12.67 o 
   1   8   6       12.56        3.85      6.60 o 
   2   8   6       49.97       51.10     13.64 o 
   3   8   6       10.67       17.63      7.89 o 
   4   8   6      613.49      652.16     49.68 o 
   5   8   6       15.09        4.63     10.01 o 
   6   8   6        5.33        3.21      9.07 o 
   7   8   6       65.54       67.34     32.05 o 
   8   8   6        0.10       -7.69      7.69 o 
   9   8   6       11.43       12.18     11.22 o 
  10   8   6        0.37        1.28     10.67 o 
  11   8   6       12.95       24.57     13.04 o 
  12   8   6       15.89        5.83     12.31 o 
 -12   9   6        0.60        6.70     12.31 o 
 -11   9   6       97.83      114.96     21.44 o 
 -10   9   6      101.46      111.83     20.02 o 
  -9   9   6       74.98       94.35     14.80 o 
  -8   9   6      170.63      181.22     18.73 o 
  -7   9   6        0.09        1.07      7.40 o 
  -6   9   6       10.09        6.74      6.36 o 
  -5   9   6        2.74       -3.21      6.48 o 
  -4   9   6      515.01      509.21     22.74 o 
  -3   9   6      165.39      166.55     13.55 o 
  -2   9   6       63.35       80.16     14.35 o 
  -1   9   6        2.81        3.70      5.87 o 
   0   9   6        0.56        1.07      7.40 o 
   1   9   6       12.36        4.49      6.60 o 
   2   9   6       38.24       38.46      9.76 o 
   3   9   6      123.19      121.88     14.10 o 
   4   9   6      209.26      226.02     22.66 o 
   5   9   6       23.70        9.62      9.07 o 
   6   9   6        0.00        4.99     10.01 o 
   7   9   6        6.98        9.97     11.22 o 
   8   9   6        3.13       17.31     10.67 o 
   9   9   6       43.11       58.15     15.39 o 
  10   9   6       89.29       82.43     17.71 o 
  11   9   6        1.43       -9.03     11.13 o 
  12   9   6        3.05       -3.21     16.03 o 
 -12  10   6       11.79        1.73     13.59 o 
 -11  10   6       22.78        4.66     12.31 o 
 -10  10   6      147.52       89.35     27.24 o 
  -9  10   6       77.50       50.85     14.60 o 
  -8  10   6      120.66       99.57     14.94 o 
  -7  10   6       21.30       32.32     10.79 o 
  -6  10   6        0.14        7.84      7.08 o 
  -5  10   6     1121.83     1161.34     48.11 o 
  -4  10   6       46.86       41.62      9.13 o 
  -3  10   6      224.95      215.57     20.36 o 
  -2  10   6      451.26      456.91     22.02 o 
  -1  10   6        0.14        0.00      7.40 o 
   0  10   6      107.15      116.14     14.80 o 
   1  10   6       24.22       22.96     14.99 o 
   2  10   6       16.76       11.83      8.49 o 
   3  10   6        4.52        8.01      8.69 o 
   4  10   6      201.39      258.12     35.26 o 
   5  10   6        1.99        0.00      7.69 o 
   6  10   6       88.29       81.77     15.87 o 
   7  10   6      227.92      246.77     25.99 o 
   8  10   6      139.77      109.72     24.04 o 
   9  10   6       15.95        8.01     11.33 o 
  10  10   6        8.49      -10.01     10.01 o 
  11  10   6        0.74       -9.62     11.13 o 
 -11  11   6        0.38        0.58     12.31 o 
 -10  11   6       97.51       95.28     20.02 o 
  -9  11   6      158.53      168.86     52.89 o 
  -8  11   6        1.69       -8.25      8.25 o 
  -7  11   6        7.67        2.66      6.36 o 
  -6  11   6        1.79        3.38      7.08 o 
  -5  11   6      146.87      181.92     15.47 o 
  -4  11   6      478.35      530.32     34.24 o 
  -3  11   6      283.76      283.56     32.13 o 
  -2  11   6       11.90        2.98      7.89 o 
  -1  11   6      168.03      174.65     17.82 o 
   0  11   6        9.82        7.84     12.42 o 
   1  11   6       69.38       57.85     11.63 o 
   2  11   6       97.60      104.34     14.80 o 
   3  11   6       14.61       23.51      9.25 o 
   4  11   6       49.12       65.68     19.23 o 
   5  11   6       14.55       23.51     10.01 o 
   6  11   6        2.37        0.71     10.01 o 
   7  11   6      160.48      154.65     22.33 o 
   8  11   6       18.04       17.95     10.67 o 
   9  11   6       28.88       24.66     13.59 o 
  10  11   6        2.66       -3.50     12.31 o 
 -10  12   6      256.28      340.83     38.46 o 
  -9  12   6        0.02       -5.77     10.67 o 
  -8  12   6      145.64      134.37     27.26 o 
  -7  12   6        0.18       -3.66      7.89 o 
  -6  12   6      276.24      343.93     26.24 o 
  -5  12   6        0.21        0.00      6.72 o 
  -4  12   6       21.75       20.55      9.76 o 
  -3  12   6      140.53      145.24     16.84 o 
  -2  12   6     1097.38     1126.73     47.20 o 
  -1  12   6      189.28      171.65     19.07 o 
   0  12   6       86.91      105.56     15.09 o 
   1  12   6        0.50       -4.12      7.89 o 
   2  12   6       29.31       51.12     12.24 o 
   3  12   6       38.71       38.46     13.60 o 
   4  12   6       86.97       71.07     15.39 o 
   5  12   6       34.76       33.39     20.83 o 
   6  12   6       13.73       17.77     16.03 o 
   7  12   6       68.93       65.54     32.05 o 
   8  12   6      304.85      378.37     84.94 o 
   9  12   6      838.80      904.28     48.49 o 
  10  12   6        2.88       -3.21     16.03 o 
  -9  13   6        4.21        9.78     12.88 o 
  -8  13   6       99.97       96.51     16.45 o 
  -7  13   6      262.04      249.84     23.91 o 
  -6  13   6       28.28       12.02     14.42 o 
  -5  13   6       25.16       27.24     13.60 o 
  -4  13   6       23.16       31.69     10.79 o 
  -3  13   6        1.43        7.40      8.49 o 
  -2  13   6        3.50       10.82      8.20 o 
  -1  13   6      213.64      197.61     21.42 o 
   0  13   6      204.91      188.91     24.22 o 
   1  13   6       81.81       65.08     12.95 o 
   2  13   6       40.35       41.44     22.72 o 
   3  13   6       89.31      117.57     52.89 o 
   4  13   6       78.79       66.69     15.39 o 
   5  13   6      178.74      186.26     23.72 o 
   6  13   6        9.16       -0.64     11.22 o 
   7  13   6      359.06      396.42     35.08 o 
   8  13   6        0.52       -4.66     12.31 o 
   9  13   6       26.04       24.04     30.45 o 
  -8  14   6       15.81       16.17     12.88 o 
  -7  14   6       27.33        8.01     13.60 o 
  -6  14   6      349.47      346.50     36.05 o 
  -5  14   6        3.26       -4.81     11.33 o 
  -4  14   6       11.73        6.41     11.33 o 
  -3  14   6        4.57        3.21     11.33 o 
  -2  14   6       35.15       19.99      9.76 o 
  -1  14   6      330.43      333.84     28.59 o 
   0  14   6      703.69      681.61     33.40 o 
   1  14   6       21.61       -0.17      8.88 o 
   2  14   6       17.43       10.57     10.05 o 
   3  14   6       54.77       49.68     15.87 o 
   4  14   6      215.43      265.58     29.20 o 
   5  14   6      175.02      261.88     28.26 o 
   6  14   6        0.74        8.33     10.67 o 
   7  14   6      324.78      374.40     35.42 o 
   8  14   6      736.31      740.41     64.11 o 
  -7  15   6      103.51      189.10     54.49 o 
  -6  15   6        0.94       16.03     13.60 o 
  -5  15   6        0.29       -4.81     13.04 o 
  -4  15   6       11.38       25.64     15.87 o 
  -3  15   6        0.72        6.12     12.31 o 
  -2  15   6        1.62        3.21     13.60 o 
  -1  15   6       24.15       10.63     10.79 o 
   0  15   6       86.08       49.57     12.69 o 
   1  15   6        6.84       12.44      9.76 o 
   2  15   6       16.60       26.30     10.79 o 
   3  15   6        6.37       -6.41     10.01 o 
   4  15   6      135.88      120.37     21.44 o 
   5  15   6       66.17       74.39     35.26 o 
   6  15   6        7.40       16.77     17.63 o 
  -5  16   6        1.08        1.46     12.31 o 
  -4  16   6        1.10       -8.01     11.33 o 
  -3  16   6      160.25      158.48     25.99 o 
  -2  16   6       74.45       29.76     41.67 o 
  -1  16   6      350.92      357.63     36.94 o 
   0  16   6       12.74        7.41     10.37 o 
   1  16   6       25.46       11.90     22.88 o 
   2  16   6       77.60      130.01     27.24 o 
   3  16   6        1.57       -1.46     12.31 o 
   4  16   6       17.81       16.29     13.04 o 
  -2  17   6        2.03       -2.14     13.04 o 
  -1  17   6       18.48        3.21     14.60 o 
   0  17   6        2.95        5.92     14.60 o 
   1  17   6       10.37       16.03     16.03 o 
 -14   1   7        3.39       16.03     13.60 o 
 -13   1   7       30.25        4.66     19.23 o 
 -12   1   7        1.87       -1.07     10.01 o 
 -11   1   7       90.50       80.13     16.89 o 
 -10   1   7       97.38      104.62     27.24 o 
  -9   1   7        2.12        4.81      9.07 o 
  -8   1   7       39.18       20.51     17.63 o 
  -7   1   7      120.44      128.93     18.13 o 
  -6   1   7       66.51       59.28     16.03 o 
  -5   1   7        2.13       -1.73      4.92 o 
  -4   1   7      146.71      144.37     14.10 o 
  -3   1   7      280.11      305.87     31.41 o 
  -2   1   7     1548.79     1651.55     51.93 o 
  -1   1   7      264.91      264.89     14.16 o 
   0   1   7      126.11      148.30     11.37 o 
   1   1   7      763.92      804.56     20.94 o 
   2   1   7       90.28      100.01     12.77 o 
   3   1   7      139.21      148.93     18.94 o 
   4   1   7      304.14      353.82     17.63 o 
   5   1   7      607.22      604.06     20.40 o 
   6   1   7        0.88        4.58      5.44 o 
   7   1   7      361.20      323.93     17.99 o 
   8   1   7       90.79       81.87     10.32 o 
   9   1   7      315.98      347.11     24.40 o 
  10   1   7        2.72       -3.36      7.58 o 
  11   1   7        1.39        0.99      8.49 o 
  12   1   7        2.25      -11.95     12.31 o 
  13   1   7       30.50       24.04     15.87 o 
 -14   2   7       14.54        0.00     13.60 o 
 -13   2   7       11.08        3.21     11.33 o 
 -12   2   7        9.08        6.41     11.33 o 
 -11   2   7      146.18      126.83     20.02 o 
 -10   2   7      105.72       78.28     16.89 o 
  -9   2   7      938.00      860.32     43.27 o 
  -8   2   7        0.05        3.21      7.69 o 
  -7   2   7      390.22      340.86     28.26 o 
  -6   2   7      117.78      109.84     19.23 o 
  -5   2   7      239.04      239.46     29.24 o 
  -4   2   7      136.00      160.00     14.57 o 
  -3   2   7       17.30        6.99      6.01 o 
  -2   2   7       26.31       22.67      7.89 o 
  -1   2   7       13.31       11.07      6.01 o 
   0   2   7       24.48       17.31      6.60 o 
   1   2   7      120.04      124.00     12.95 o 
   2   2   7        0.37       -2.75      4.66 o 
   3   2   7       31.55       34.64      8.92 o 
   4   2   7       47.78       47.94      8.34 o 
   5   2   7        0.68        3.85      5.09 o 
   6   2   7       24.11       29.92      7.08 o 
   7   2   7      215.15      222.98     15.06 o 
   8   2   7       49.22       46.76     11.27 o 
   9   2   7        0.39       -5.73      6.94 o 
  10   2   7       44.30       62.17     12.69 o 
  11   2   7       36.83       23.72     11.63 o 
  12   2   7        1.61        8.73      9.63 o 
  13   2   7       84.44       52.04     19.17 o 
 -13   3   7       16.56       27.86     14.60 o 
 -12   3   7        0.54       -7.48     10.01 o 
 -11   3   7        6.22        6.05     10.01 o 
 -10   3   7        0.94       -9.07      9.07 o 
  -9   3   7       12.49       -8.24     12.82 o 
  -8   3   7      248.32      223.94     23.72 o 
  -7   3   7       88.48      100.53     16.89 o 
  -6   3   7      334.73      357.45     29.46 o 
  -5   3   7      128.10      121.56     13.19 o 
  -4   3   7       21.64       18.09      7.89 o 
  -3   3   7      331.56      298.81     19.68 o 
  -2   3   7      396.32      482.34     37.38 o 
  -1   3   7      745.69      729.94     30.77 o 
   0   3   7      709.09      713.60     46.36 o 
   1   3   7        0.71        9.94      6.60 o 
   2   3   7        3.95        8.01      7.93 o 
   3   3   7        8.15        7.58      6.01 o 
   4   3   7        0.04       -0.58      6.01 o 
   5   3   7        9.45       13.78      6.60 o 
   6   3   7       51.25       55.19     10.37 o 
   7   3   7      111.50      135.26     19.17 o 
   8   3   7       19.87       21.94      8.95 o 
   9   3   7      169.38      197.79     18.73 o 
  10   3   7       23.81        3.21      8.20 o 
  11   3   7       36.80       31.73     11.63 o 
  12   3   7       34.48       19.99     11.27 o 
 -13   4   7        0.28        9.03     12.31 o 
 -12   4   7       54.96      102.21     20.40 o 
 -11   4   7        6.08        6.41     11.33 o 
 -10   4   7       25.88       16.90     12.31 o 
  -9   4   7      311.73      339.79     29.46 o 
  -8   4   7      221.00      195.45     27.24 o 
  -7   4   7       13.74       -1.83     12.82 o 
  -6   4   7        0.73       -0.46      7.69 o 
  -5   4   7      926.20      938.38     30.80 o 
  -4   4   7       87.29       93.12     17.41 o 
  -3   4   7      152.38      142.21     14.80 o 
  -2   4   7      253.29      210.74     16.45 o 
  -1   4   7      154.33      159.66     14.10 o 
   0   4   7        0.35       -4.10      4.10 o 
   1   4   7       17.60       26.79      8.80 o 
   2   4   7        8.77       12.53      6.73 o 
   3   4   7       16.63       14.80      8.02 o 
   4   4   7       47.91       45.79      9.33 o 
   5   4   7        6.78        2.62      6.01 o 
   6   4   7       23.88       12.82     10.01 o 
   7   4   7        0.39       -5.04      9.62 o 
   8   4   7       37.05       24.04     11.33 o 
   9   4   7       47.52       48.08     20.83 o 
  10   4   7       35.32       23.77     13.04 o 
  11   4   7       38.46       58.42     16.03 o 
  12   4   7        1.09      -10.01     10.01 o 
 -13   5   7      422.06      522.49     41.88 o 
 -12   5   7        1.56       -9.62     11.33 o 
 -11   5   7       36.93       39.20     14.60 o 
 -10   5   7       36.88       38.46     13.60 o 
  -9   5   7      121.89      113.94     16.45 o 
  -8   5   7      680.83      636.42     54.49 o 
  -7   5   7      177.87      168.89     20.40 o 
  -6   5   7      512.97      597.79     97.76 o 
  -5   5   7     4861.51     5091.38     78.90 o 
  -4   5   7     2781.18     2885.07     78.65 o 
  -3   5   7      243.19      236.38     19.83 o 
  -2   5   7      305.01      323.98     20.36 o 
  -1   5   7        8.66        9.62      6.60 o 
   0   5   7      232.06      240.26     17.66 o 
   1   5   7      198.34      201.40     15.96 o 
   2   5   7        1.28        1.46      6.01 o 
   3   5   7        4.50       15.71      6.60 o 
   4   5   7      371.90      394.25     29.46 o 
   5   5   7      366.67      336.03     28.26 o 
   6   5   7        4.75       -3.21      7.69 o 
   7   5   7      149.79      159.92     20.83 o 
   8   5   7       36.79       46.35     14.42 o 
   9   5   7        5.21       30.98     13.04 o 
  10   5   7        5.93        6.41     10.67 o 
  11   5   7        1.00        2.33     11.13 o 
  12   5   7        0.26        0.00     16.03 o 
 -13   6   7       18.77       -3.21     13.60 o 
 -12   6   7      142.82      198.93     27.20 o 
 -11   6   7       54.51       49.89     13.03 o 
 -10   6   7       14.04        2.74      9.14 o 
  -9   6   7      236.25      231.13     34.67 o 
  -8   6   7      711.38      720.92    115.39 o 
  -7   6   7      337.21      372.79     31.50 o 
  -6   6   7       27.50       28.10     10.18 o 
  -5   6   7      515.07      549.83     36.55 o 
  -4   6   7        2.24        5.23      6.72 o 
  -3   6   7      431.26      409.81     21.67 o 
  -2   6   7      170.21      148.78     17.12 o 
  -1   6   7      367.35      356.89     23.91 o 
   0   6   7      128.83      135.32     14.10 o 
   1   6   7      110.64      110.60     12.95 o 
   2   6   7      201.23      207.47     16.98 o 
   3   6   7      199.85      211.60     22.66 o 
   4   6   7     1005.84     1074.11     43.06 o 
   5   6   7       57.31       60.38     14.60 o 
   6   6   7      308.24      267.13     25.99 o 
   7   6   7       17.44        1.60     20.83 o 
   8   6   7       73.77       44.63     14.60 o 
   9   6   7        0.22       12.24     12.31 o 
  10   6   7        0.16       -3.21     10.67 o 
  11   6   7        5.52       -6.12     12.31 o 
  12   6   7        3.31       14.69     13.04 o 
 -12   7   7      118.32      153.56     29.40 o 
 -11   7   7        7.83       14.02     10.37 o 
 -10   7   7      434.12      482.10     33.00 o 
  -9   7   7       35.98       33.08     11.10 o 
  -8   7   7        3.68        1.23      8.49 o 
  -7   7   7       75.41       70.63     15.08 o 
  -6   7   7      192.25      203.67     16.39 o 
  -5   7   7     1482.11     1523.70     36.65 o 
  -4   7   7     4325.41     4541.07     66.95 o 
  -3   7   7     1290.16     1316.19     33.01 o 
  -2   7   7      622.33      640.70     24.36 o 
  -1   7   7       45.80       57.63      9.70 o 
   0   7   7      188.18      220.44     18.51 o 
   1   7   7       39.44       31.25      8.01 o 
   2   7   7      100.92       92.08     34.20 o 
   3   7   7        5.90        2.75      7.69 o 
   4   7   7      348.84      360.66     29.46 o 
   5   7   7      492.91      478.69     35.08 o 
   6   7   7      234.78      198.88     25.64 o 
   7   7   7       21.26        5.34     10.01 o 
   8   7   7       23.08       21.27     12.31 o 
   9   7   7      138.48      178.88     24.62 o 
  10   7   7        1.77       -1.17     12.31 o 
  11   7   7       24.37       55.13     20.83 o 
 -12   8   7       51.11        3.21     25.64 o 
 -11   8   7       44.68       38.60     21.94 o 
 -10   8   7        1.15       -3.55      8.88 o 
  -9   8   7      312.15      311.49     27.82 o 
  -8   8   7       30.59       17.35      9.76 o 
  -7   8   7        0.01       -3.21      6.41 o 
  -6   8   7      682.32      715.81     26.78 o 
  -5   8   7     1122.74     1137.85     32.03 o 
  -4   8   7      602.85      683.93     25.56 o 
  -3   8   7      188.57      191.33     15.47 o 
  -2   8   7       40.71       24.19     10.64 o 
  -1   8   7      501.23      546.80     23.97 o 
   0   8   7      316.99      324.93     22.61 o 
   1   8   7       40.36       27.53      9.76 o 
   2   8   7       13.40       20.35     10.31 o 
   3   8   7       11.01       14.96      9.25 o 
   4   8   7        1.87       -3.66      7.69 o 
   5   8   7       88.62      109.50     16.89 o 
   6   8   7        3.70        8.19     12.82 o 
   7   8   7       17.11       22.44     12.31 o 
   8   8   7        9.75        6.05     17.63 o 
   9   8   7        4.33        1.28     10.67 o 
  10   8   7        3.92       17.48     12.31 o 
  11   8   7       41.98       20.15     15.39 o 
 -11   9   7        8.33       10.11     13.59 o 
 -10   9   7        6.09        6.41      9.76 o 
  -9   9   7        4.19        1.07      9.25 o 
  -8   9   7       11.04        6.76     12.92 o 
  -7   9   7       12.70        4.63      7.08 o 
  -6   9   7       87.12       72.78     14.80 o 
  -5   9   7      859.15      879.17     28.78 o 
  -4   9   7     1006.12      934.88     54.59 o 
  -3   9   7      319.11      306.45     23.59 o 
  -2   9   7       60.60       77.51     11.04 o 
  -1   9   7       43.13       71.06     13.73 o 
   0   9   7      126.79      113.49     15.35 o 
   1   9   7      301.02      343.92     38.76 o 
   2   9   7       57.74       57.02     12.24 o 
   3   9   7        0.12       -6.94      6.94 o 
   4   9   7      249.08      294.76     27.20 o 
   5   9   7      114.83      112.90     24.04 o 
   6   9   7       11.27        9.26     10.01 o 
   7   9   7        0.07       14.28     12.31 o 
   8   9   7       95.96       50.52     48.08 o 
   9   9   7        6.52       14.57     28.85 o 
  10   9   7       21.00       28.39     15.39 o 
 -11  10   7        4.35        9.86     14.60 o 
 -10  10   7       57.45       38.25     16.89 o 
  -9  10   7        0.67        0.87     12.31 o 
  -8  10   7       19.19       31.53      9.41 o 
  -7  10   7       28.13       32.84      9.41 o 
  -6  10   7       42.29       23.89      8.71 o 
  -5  10   7       35.13       23.69      8.34 o 
  -4  10   7       91.60       88.64     11.82 o 
  -3  10   7      282.07      281.19     19.13 o 
  -2  10   7        5.80       -3.66      9.71 o 
  -1  10   7       43.32       38.46     10.37 o 
   0  10   7       26.12       19.23      9.76 o 
   1  10   7       50.82       29.85     10.37 o 
   2  10   7       29.27       69.88     12.69 o 
   3  10   7        4.70        1.42     10.01 o 
   4  10   7       24.51       24.04     11.33 o 
   5  10   7        5.38       -1.60      9.07 o 
   6  10   7        7.08       25.06     12.31 o 
   7  10   7       22.62        9.91     12.31 o 
   8  10   7        1.80        3.21     11.33 o 
   9  10   7        6.81       14.28     12.31 o 
  10  10   7       21.23       17.63     13.60 o 
 -10  11   7       18.61       33.33     17.63 o 
  -9  11   7      154.44      230.57     23.67 o 
  -8  11   7       36.13       36.86     11.63 o 
  -7  11   7       40.37       32.85      9.62 o 
  -6  11   7       24.27       10.20      7.77 o 
  -5  11   7       54.20       43.09      9.41 o 
  -4  11   7        1.33       -3.89      7.89 o 
  -3  11   7       33.47       24.32      9.76 o 
  -2  11   7      273.21      323.60     29.43 o 
  -1  11   7       81.26       86.20     14.57 o 
   0  11   7        0.03       -7.40      7.40 o 
   1  11   7       33.46       22.10     10.50 o 
   2  11   7       37.74       48.64     12.71 o 
   3  11   7        1.11        4.63     10.01 o 
   4  11   7       36.43       22.44     22.44 o 
   5  11   7       11.71       16.03     11.33 o 
   6  11   7       19.98        8.01     11.33 o 
   7  11   7        0.06       -9.07      9.07 o 
   8  11   7       46.80       48.08     15.87 o 
   9  11   7      279.73      332.13     33.77 o 
  -9  12   7       47.54       84.01     28.55 o 
  -8  12   7       16.53       12.65     10.12 o 
  -7  12   7       46.61       35.31     21.90 o 
  -6  12   7       29.69       28.22      9.73 o 
  -5  12   7      176.27      200.98     21.53 o 
  -4  12   7      322.96      265.75     29.53 o 
  -3  12   7        1.79        4.68      8.49 o 
  -2  12   7      262.94      271.98     24.63 o 
  -1  12   7      135.99      168.27     19.68 o 
   0  12   7        0.93       -1.14      7.89 o 
   1  12   7        6.30        6.41      9.25 o 
   2  12   7        0.07       -0.99      8.49 o 
   3  12   7        5.31        0.36     10.01 o 
   4  12   7        0.16       -7.48     10.01 o 
   5  12   7        0.31       -5.34     10.01 o 
   6  12   7        6.02       18.65     12.31 o 
   7  12   7       99.04      120.39     21.44 o 
   8  12   7       38.06       37.97     27.24 o 
  -8  13   7       15.66       24.68     12.69 o 
  -7  13   7       22.30       25.64     15.87 o 
  -6  13   7      306.23      293.59     43.27 o 
  -5  13   7       55.60       41.67     16.03 o 
  -4  13   7       84.42       84.41     16.12 o 
  -3  13   7        0.19       -2.96      8.49 o 
  -2  13   7       42.64       19.23     11.10 o 
  -1  13   7        1.31       -0.17      9.03 o 
   0  13   7       38.35       23.64     10.37 o 
   1  13   7      312.27      284.07     24.06 o 
   2  13   7       44.96       24.02     10.79 o 
   3  13   7       54.56       63.22     16.89 o 
   4  13   7        9.51        8.45     12.82 o 
   5  13   7      110.14      106.24     19.17 o 
   6  13   7      184.21      178.44     25.99 o 
   7  13   7        0.91       -9.62     10.67 o 
  -7  14   7        7.54       24.15     16.89 o 
  -6  14   7        0.89       12.08     14.60 o 
  -5  14   7        3.26       12.82     13.60 o 
  -4  14   7       44.42       47.44     16.89 o 
  -3  14   7        3.34        9.05      9.76 o 
  -2  14   7        2.56        8.43     10.12 o 
  -1  14   7        0.60        6.81     10.37 o 
   0  14   7       82.62       45.84     13.19 o 
   1  14   7       89.40       80.07     20.41 o 
   2  14   7      157.54      135.80     27.24 o 
   3  14   7      471.22      474.33     39.23 o 
   4  14   7        0.31        9.35     13.04 o 
   5  14   7      185.11      161.59     24.62 o 
   6  14   7       37.60       11.22     13.60 o 
  -5  15   7       61.20       89.19     27.24 o 
  -4  15   7       99.29       86.81     28.85 o 
  -3  15   7       17.78      -14.86     22.44 o 
  -2  15   7      110.30       54.19     15.18 o 
  -1  15   7       20.04       16.19     11.63 o 
   0  15   7       28.69       15.39     11.63 o 
   1  15   7       30.27       30.85     15.58 o 
   2  15   7       50.50       36.86     15.87 o 
   3  15   7       41.28       43.27     15.87 o 
   4  15   7       13.55       16.03     19.23 o 
  -1  16   7        0.18      -11.33     11.33 o 
   0  16   7        4.72        1.69     12.24 o 
 -13   0   8        1.78       -3.21     16.03 o 
 -12   0   8       14.72       -6.41     16.03 o 
 -11   0   8      120.64      125.01     28.85 o 
 -10   0   8        1.05        3.21     16.03 o 
  -9   0   8      752.01      641.05     60.90 o 
  -8   0   8       21.00        9.62     16.03 o 
  -7   0   8      564.06      413.48     48.08 o 
  -6   0   8        9.78        6.41     12.82 o 
  -5   0   8        1.08        3.21     12.82 o 
  -4   0   8       13.44       22.44     16.03 o 
  -3   0   8      853.24      971.19     57.69 o 
  -2   0   8      204.72      294.88     35.26 o 
  -1   0   8      270.08      307.70     38.46 o 
   0   0   8       40.27       28.85     16.03 o 
   1   0   8      814.30      894.27     51.28 o 
   2   0   8     1247.63     1323.77     64.11 o 
   3   0   8      460.36      532.49     29.20 o 
   4   0   8      102.31      142.80     18.13 o 
   5   0   8      217.45      238.63     46.48 o 
   6   0   8      131.28      152.56     52.89 o 
   7   0   8        4.80        6.81      8.25 o 
   8   0   8       69.67       20.40     12.31 o 
   9   0   8        3.51       20.69     12.31 o 
  10   0   8       26.59       16.03     22.44 o 
  11   0   8      911.32      807.73     73.72 o 
 -13   1   8       13.52       28.85     15.87 o 
 -12   1   8       10.66       11.95     12.31 o 
 -11   1   8       16.08       17.19     12.31 o 
 -10   1   8      202.99      203.18     25.99 o 
  -9   1   8      495.87      478.91     59.30 o 
  -8   1   8        0.13       -9.07      9.07 o 
  -7   1   8       25.95       20.51     25.64 o 
  -6   1   8        2.08       -3.21      7.69 o 
  -5   1   8        0.54        0.00      7.69 o 
  -4   1   8        0.02       -6.80      6.80 o 
  -3   1   8       44.89       37.60      9.62 o 
  -2   1   8       57.31       62.17     17.08 o 
  -1   1   8      141.29      145.78     14.10 o 
   0   1   8       19.59       21.29      7.89 o 
   1   1   8      116.51      131.25     17.34 o 
   2   1   8      210.33      240.82     39.94 o 
   3   1   8      247.00      254.42     19.07 o 
   4   1   8      213.94      246.69     19.07 o 
   5   1   8        0.73        7.05      6.60 o 
   6   1   8       19.46       11.34      8.49 o 
   7   1   8      135.06      159.70     15.96 o 
   8   1   8      383.00      426.07     27.10 o 
   9   1   8       25.70       11.22     10.37 o 
  10   1   8      370.05      346.37     26.34 o 
  11   1   8       39.19       27.24     15.87 o 
 -12   2   8      106.42      135.84     22.66 o 
 -11   2   8      107.71      121.46     21.44 o 
 -10   2   8       35.05       31.52     22.44 o 
  -9   2   8        1.38        4.99     12.82 o 
  -8   2   8      140.78      119.93     19.17 o 
  -7   2   8      519.34      477.31     35.08 o 
  -6   2   8      202.42      207.09     18.32 o 
  -5   2   8      180.79      161.84     16.66 o 
  -4   2   8       19.26       14.10      6.60 o 
  -3   2   8      116.43      115.52     13.19 o 
  -2   2   8      194.70      208.47     16.66 o 
  -1   2   8        0.33       -2.04      6.01 o 
   0   2   8       15.14       20.15      7.89 o 
   1   2   8      164.83      144.62     25.78 o 
   2   2   8      381.61      387.55     22.78 o 
   3   2   8       88.11       86.48     11.63 o 
   4   2   8       14.44       16.48      7.89 o 
   5   2   8       72.06       84.66     12.24 o 
   6   2   8        1.36        3.21      7.40 o 
   7   2   8       10.55        9.62     10.01 o 
   8   2   8       41.78       40.60     13.04 o 
   9   2   8       14.81        3.92     10.01 o 
  10   2   8      263.82      222.07     26.92 o 
  11   2   8      467.36      354.20     31.49 o 
 -12   3   8       36.68       35.69     16.89 o 
 -11   3   8        0.99        0.00     11.33 o 
 -10   3   8      172.06      162.03     23.72 o 
  -9   3   8      274.72      243.27     46.48 o 
  -8   3   8       33.40        8.19     12.82 o 
  -7   3   8       58.29       69.89     15.87 o 
  -6   3   8       69.35       56.33     13.92 o 
  -5   3   8      112.49      122.70     23.63 o 
  -4   3   8      116.43      110.60     13.49 o 
  -3   3   8      147.35      142.45     17.80 o 
  -2   3   8       85.92       75.58     11.63 o 
  -1   3   8        9.76        8.55      7.40 o 
   0   3   8        0.00        1.60      6.60 o 
   1   3   8       59.49       64.85     11.10 o 
   2   3   8       16.11       10.68      7.40 o 
   3   3   8        0.44        1.92      6.60 o 
   4   3   8        6.91        9.62      7.89 o 
   5   3   8       36.35       47.38     10.37 o 
   6   3   8        0.52        9.62     10.67 o 
   7   3   8      124.46      112.76     24.04 o 
   8   3   8        9.24        6.41     10.67 o 
   9   3   8       31.74        7.05     10.67 o 
  10   3   8        0.25      -10.01     10.01 o 
  11   3   8       27.40       23.92     14.42 o 
 -12   4   8      101.64      122.13     25.64 o 
 -11   4   8       80.29      143.08     22.66 o 
 -10   4   8       54.24       41.67     22.44 o 
  -9   4   8      112.53       89.65     19.17 o 
  -8   4   8       78.19       87.21     36.86 o 
  -7   4   8       33.03       33.66     10.37 o 
  -6   4   8       82.92       72.46     12.24 o 
  -5   4   8       11.61       -0.92      7.89 o 
  -4   4   8        2.33       -6.60      6.60 o 
  -3   4   8       45.02       38.26     10.37 o 
  -2   4   8      913.64      886.37     30.70 o 
  -1   4   8       24.24       41.98      9.76 o 
   0   4   8        3.66       -2.33     11.54 o 
   1   4   8       66.41       68.14     11.63 o 
   2   4   8       82.09       84.22     13.05 o 
   3   4   8       68.76       68.89     11.10 o 
   4   4   8       21.85       20.96      8.49 o 
   5   4   8       41.26       54.66     13.60 o 
   6   4   8       97.07       99.31     16.89 o 
   7   4   8       85.43      102.34     19.17 o 
   8   4   8        9.11       17.19     12.31 o 
   9   4   8       15.32       28.05     14.42 o 
  10   4   8       10.98       -1.17     12.31 o 
  11   4   8        0.39        8.01     20.83 o 
 -12   5   8        3.36       -4.95     12.31 o 
 -11   5   8        2.36       -6.41     12.82 o 
 -10   5   8        9.48        6.41     16.03 o 
  -9   5   8       73.25       68.46     19.23 o 
  -8   5   8        0.63       -2.14     10.01 o 
  -7   5   8       86.73       38.78     11.63 o 
  -6   5   8      471.67      555.90     30.80 o 
  -5   5   8     2548.46     2546.17     59.40 o 
  -4   5   8      303.76      292.55     37.22 o 
  -3   5   8      385.03      409.54     25.24 o 
  -2   5   8       21.65       33.12      9.25 o 
  -1   5   8       10.87       11.22      7.89 o 
   0   5   8        7.89        0.00      7.40 o 
   1   5   8        3.18       10.68      7.40 o 
   2   5   8       25.22       12.82      8.49 o 
   3   5   8       43.76       44.87     13.60 o 
   4   5   8       43.91       36.13     12.31 o 
   5   5   8       20.30       16.03     11.33 o 
   6   5   8        0.87        6.41     11.33 o 
   7   5   8        0.33        6.05     10.01 o 
   8   5   8        1.77        6.99     12.31 o 
   9   5   8        0.73        0.64     10.67 o 
  10   5   8        3.64       -7.05     10.67 o 
  11   5   8        5.51        0.80     13.04 o 
 -11   6   8      129.75      113.03     25.64 o 
 -10   6   8       24.65       18.36     12.31 o 
  -9   6   8        9.12       14.42     11.33 o 
  -8   6   8      157.00      166.95     22.66 o 
  -7   6   8      385.74      428.43     35.76 o 
  -6   6   8       30.55       23.86     13.88 o 
  -5   6   8       21.19       32.74      8.95 o 
  -4   6   8       16.33       24.57      9.25 o 
  -3   6   8       50.17       78.91     14.82 o 
  -2   6   8      627.67      659.26     28.52 o 
  -1   6   8       30.77       35.63      9.76 o 
   0   6   8     1037.01     1137.61     35.06 o 
   1   6   8      588.41      668.54     28.27 o 
   2   6   8       65.09       77.46     15.87 o 
   3   6   8        5.96        3.21      9.07 o 
   4   6   8       32.24       35.26     13.60 o 
   5   6   8       11.03        2.85     10.01 o 
   6   6   8      122.04      110.77     19.17 o 
   7   6   8        0.00        1.42     10.01 o 
   8   6   8        6.07       12.53     12.31 o 
   9   6   8        8.87      -10.01     10.01 o 
  10   6   8       26.17       26.14     13.59 o 
 -11   7   8        6.82       20.96     14.60 o 
 -10   7   8       38.38       41.38     14.10 o 
  -9   7   8       17.64       10.68     11.10 o 
  -8   7   8       32.33       19.09     11.15 o 
  -7   7   8       34.10       15.75      8.34 o 
  -6   7   8      143.21      119.51     23.13 o 
  -5   7   8      291.38      281.71     22.78 o 
  -4   7   8        1.18       10.07     10.31 o 
  -3   7   8      337.00      335.66     23.91 o 
  -2   7   8       49.60       31.69     15.27 o 
  -1   7   8       13.20       12.03      7.86 o 
   0   7   8       50.32       76.48     12.01 o 
   1   7   8        2.25        6.05     10.01 o 
   2   7   8      179.49      179.00     21.44 o 
   3   7   8       14.64       29.14     12.31 o 
   4   7   8      121.76       97.75     24.04 o 
   5   7   8       13.86       14.74     10.67 o 
   6   7   8       97.70       94.80     18.13 o 
   7   7   8       51.99       38.46     20.83 o 
   8   7   8        4.12        3.21     12.31 o 
   9   7   8       16.42        4.81     13.04 o 
  10   7   8        0.10      -11.95     12.31 o 
 -11   8   8       47.00       32.53     13.87 o 
 -10   8   8        6.54       11.50     11.62 o 
  -9   8   8        0.95        8.27     10.12 o 
  -8   8   8       14.23        4.19      7.94 o 
  -7   8   8        0.01       -2.99      6.36 o 
  -6   8   8        9.27       10.07      7.77 o 
  -5   8   8      121.11       98.02     12.91 o 
  -4   8   8      357.48      398.39     23.59 o 
  -3   8   8     1775.29     1811.42     42.12 o 
  -2   8   8     2999.92     3176.24     62.75 o 
  -1   8   8      126.56      110.73     46.43 o 
   0   8   8      523.69      540.37     37.35 o 
   1   8   8        0.00       -5.21      8.20 o 
   2   8   8      118.12      121.43     19.17 o 
   3   8   8      108.39      104.48     19.23 o 
   4   8   8       72.39      104.01     19.17 o 
   5   8   8       46.16       63.01     15.87 o 
   6   8   8        2.28        1.60     11.33 o 
   7   8   8      166.87      177.16     40.07 o 
   8   8   8       11.84       22.17     13.04 o 
   9   8   8        0.97        6.70     12.31 o 
 -10   9   8       41.60       49.39     14.57 o 
  -9   9   8       21.19       20.50      9.95 o 
  -8   9   8       20.05       25.40      9.95 o 
  -7   9   8      120.97      119.22     14.54 o 
  -6   9   8        0.20        4.25      7.30 o 
  -5   9   8       50.17       60.93     11.04 o 
  -4   9   8        4.10        1.54      7.30 o 
  -3   9   8        3.30        9.18      7.94 o 
  -2   9   8        3.42       -2.80      8.20 o 
  -1   9   8      171.33      156.10     23.65 o 
   0   9   8      141.82      128.52     17.66 o 
   1   9   8        0.00       -8.20      8.20 o 
   2   9   8       20.44        1.39     15.54 o 
   3   9   8        2.74       -3.92     10.01 o 
   4   9   8        0.03       -6.41      9.07 o 
   5   9   8        0.90        5.77     10.67 o 
   6   9   8        1.57        7.58     12.31 o 
   7   9   8       34.36        5.83     12.31 o 
   8   9   8        8.20        0.29     14.42 o 
   9   9   8        3.50      -10.01     10.01 o 
  -9  10   8       14.88        6.50      8.95 o 
  -8  10   8       15.44       13.74      9.13 o 
  -7  10   8       16.13       13.06      9.95 o 
  -6  10   8       11.61        8.93      8.06 o 
  -5  10   8      107.15      132.48     15.11 o 
  -4  10   8       58.20       45.54     10.59 o 
  -3  10   8       22.56       22.24     10.37 o 
  -2  10   8      619.56      610.47     35.06 o 
  -1  10   8        5.45       -6.94      6.94 o 
   0  10   8       24.46        9.96     12.92 o 
   1  10   8      284.40      271.25     24.06 o 
   2  10   8       20.36       23.93     10.79 o 
   3  10   8       56.35       77.06     16.89 o 
   4  10   8        6.83       -9.97     10.01 o 
   5  10   8        0.02       -3.92     10.01 o 
   6  10   8       13.32        9.62     13.60 o 
   7  10   8       40.23       52.89     15.87 o 
   8  10   8        0.07       -3.21     12.82 o 
  -8  11   8        6.53       -2.71      8.55 o 
  -7  11   8       43.30       32.67     10.32 o 
  -6  11   8       70.81       74.24     12.67 o 
  -5  11   8        1.91       -7.89      7.89 o 
  -4  11   8       16.08       19.63     10.37 o 
  -3  11   8       27.50       34.45     14.54 o 
  -2  11   8       45.68       54.64     14.10 o 
  -1  11   8      242.09      288.33     25.24 o 
   0  11   8      177.92      170.14     20.19 o 
   1  11   8        4.15       -8.20      8.20 o 
   2  11   8       53.47       60.20     13.49 o 
   3  11   8       10.66       -5.34     10.01 o 
   4  11   8       31.20       17.19     12.31 o 
   5  11   8       64.03       89.55     28.85 o 
   6  11   8        0.61       -4.81     11.33 o 
   7  11   8        3.17        6.41     12.31 o 
  -7  12   8      179.01      202.52     43.27 o 
  -6  12   8        0.01        6.01     10.37 o 
  -5  12   8      105.66       64.89     14.57 o 
  -4  12   8        3.42        7.48     11.10 o 
  -3  12   8       70.65       58.57     14.94 o 
  -2  12   8        0.04        5.34      9.25 o 
  -1  12   8       13.95        8.86      9.76 o 
   0  12   8       31.93       23.08     11.63 o 
   1  12   8      628.13      695.19     39.28 o 
   2  12   8       93.25      107.03     19.17 o 
   3  12   8       12.61       28.85     13.60 o 
   4  12   8        0.53        3.21     11.33 o 
   5  12   8       11.45      -10.78     16.03 o 
   6  12   8        9.04        9.62     13.60 o 
  -6  13   8        0.01       12.82     13.60 o 
  -5  13   8       30.34       51.52     14.57 o 
  -4  13   8      219.61      215.88     23.39 o 
  -3  13   8        2.91       -8.58      8.88 o 
  -2  13   8        3.64       19.03     10.37 o 
  -1  13   8       23.59       11.22     10.37 o 
   0  13   8       19.87       10.82     10.37 o 
   1  13   8       40.13       28.26     12.01 o 
   2  13   8      141.79      134.26     24.04 o 
   3  13   8      128.48      130.86     22.33 o 
   4  13   8       48.61       51.71     17.63 o 
   5  13   8        3.90       -5.54     12.31 o 
  -4  14   8       68.86       77.22     15.96 o 
  -3  14   8      189.41      211.90     22.86 o 
  -2  14   8       13.27       20.08     12.24 o 
  -1  14   8        8.68        4.58     10.79 o 
   0  14   8        3.55        6.21     10.37 o 
   1  14   8       72.19       24.36     13.19 o 
   2  14   8      196.46      223.66     35.26 o 
   3  14   8      126.71      113.35     24.04 o 
 -11   1   9        2.71       -3.21     11.33 o 
 -10   1   9       20.69       24.04     13.60 o 
  -9   1   9        0.01        1.42     10.01 o 
  -8   1   9       24.01       17.77     12.31 o 
  -7   1   9       82.58       42.61     46.48 o 
  -6   1   9        6.65        9.26     17.63 o 
  -5   1   9       88.93       88.37     17.71 o 
  -4   1   9       24.00        4.81      9.07 o 
  -3   1   9       84.25       90.50     16.89 o 
  -2   1   9       37.74       33.62     25.64 o 
  -1   1   9        2.28        8.01      9.07 o 
   0   1   9       95.81      100.56     19.23 o 
   1   1   9      507.97      509.96     34.00 o 
   2   1   9      117.99       94.85     16.89 o 
   3   1   9       15.39        6.05     10.01 o 
   4   1   9      150.53      136.69     20.40 o 
   5   1   9        0.08        4.27     10.01 o 
   6   1   9        6.84       11.22     11.33 o 
   7   1   9       65.17       35.26     19.23 o 
   8   1   9      193.48      224.37     35.26 o 
   9   1   9        2.02       22.15     12.82 o 
  10   1   9       69.20       70.52     28.85 o 
 -11   2   9        5.12       18.43     14.42 o 
 -10   2   9       55.53       71.46     19.17 o 
  -9   2   9        0.84       -2.49     10.01 o 
  -8   2   9      128.98      129.55     43.27 o 
  -7   2   9       32.62       27.68     12.82 o 
  -6   2   9      715.14      634.29     41.88 o 
  -5   2   9       22.37        8.01      9.07 o 
  -4   2   9      120.56      101.19     18.13 o 
  -3   2   9       25.39        0.00      9.07 o 
  -2   2   9       95.09      101.11     16.89 o 
  -1   2   9       69.98       70.90     14.60 o 
   0   2   9        2.91        4.81     14.42 o 
   1   2   9        0.81        1.60     11.22 o 
   2   2   9        1.60       -2.56      6.60 o 
   3   2   9        0.90       10.30      7.89 o 
   4   2   9       42.43       39.53     11.10 o 
   5   2   9        0.14       -7.56      7.89 o 
   6   2   9       14.42        6.41     11.33 o 
   7   2   9        3.32        6.99     12.31 o 
   8   2   9        5.75       -6.41     12.31 o 
   9   2   9        2.13       -7.58     16.03 o 
  10   2   9       47.87       21.94     16.03 o 
 -11   3   9      104.03      110.44     21.44 o 
 -10   3   9        0.17       -0.58     12.31 o 
  -9   3   9        2.43       11.22     13.60 o 
  -8   3   9       22.02       68.53     16.89 o 
  -7   3   9        0.36       -3.21     14.42 o 
  -6   3   9      115.59      128.21     20.40 o 
  -5   3   9       68.47       78.28     16.89 o 
  -4   3   9       16.42       18.85      9.76 o 
  -3   3   9      170.82      157.36     16.66 o 
  -2   3   9      105.91       99.20     13.49 o 
  -1   3   9       11.17        9.62      7.89 o 
   0   3   9       35.51       34.66     12.98 o 
   1   3   9       90.49      113.87     24.57 o 
   2   3   9      135.51      129.94     14.94 o 
   3   3   9      252.63      274.80     21.53 o 
   4   3   9        9.14        3.00      6.94 o 
   5   3   9       10.64        8.01     11.33 o 
   6   3   9        0.14       10.78     12.31 o 
   7   3   9        0.80       -0.36     10.01 o 
   8   3   9       15.15        2.04     12.31 o 
   9   3   9       16.28       15.22     13.04 o 
  10   3   9       37.83       71.22     18.38 o 
 -11   4   9        7.00       -0.29     20.83 o 
 -10   4   9        0.38       14.42     13.60 o 
  -9   4   9       25.06       54.89     22.44 o 
  -8   4   9        4.88        5.34      9.25 o 
  -7   4   9        3.12       -2.71      8.49 o 
  -6   4   9       67.03       86.22     14.80 o 
  -5   4   9      119.82      118.15     15.50 o 
  -4   4   9        7.38        8.01      7.89 o 
  -3   4   9        4.20        2.52      7.89 o 
  -2   4   9      429.49      468.19     27.10 o 
  -1   4   9       26.20       24.57      9.25 o 
   0   4   9       58.92       90.75     17.14 o 
   1   4   9       49.71       42.22     18.26 o 
   2   4   9       23.17       27.15      9.76 o 
   3   4   9        9.02       10.36      8.49 o 
   4   4   9       46.18       21.27     33.66 o 
   5   4   9       24.71       14.42     11.33 o 
   6   4   9       15.57       20.40     12.31 o 
   7   4   9       17.43       18.07     12.31 o 
   8   4   9        5.28        7.28     12.31 o 
   9   4   9        4.15       20.46     22.44 o 
 -10   5   9      376.88      556.53     96.16 o 
  -9   5   9       71.20       40.99     12.24 o 
  -8   5   9       24.54       12.44      9.76 o 
  -7   5   9        3.52       -1.07      9.25 o 
  -6   5   9        4.79        8.63      8.49 o 
  -5   5   9      269.23      261.71     22.21 o 
  -4   5   9      212.89      204.06     19.68 o 
  -3   5   9        4.44       -5.45      6.60 o 
  -2   5   9     2773.35     3032.82     77.66 o 
  -1   5   9      651.15      685.32     61.05 o 
   0   5   9       64.17       53.26     11.63 o 
   1   5   9      168.66      202.22     19.07 o 
   2   5   9        1.52       17.63     20.83 o 
   3   5   9       73.19       88.60     16.89 o 
   4   5   9       63.82      111.88     19.17 o 
   5   5   9        7.84        2.14     10.01 o 
   6   5   9        0.12       -6.41     10.01 o 
   7   5   9      137.62      117.62     20.40 o 
   8   5   9       72.76       81.91     18.13 o 
   9   5   9        0.03       20.83     24.04 o 
 -10   6   9       76.49       73.72     20.40 o 
  -9   6   9       90.83      116.59     17.21 o 
  -8   6   9       42.18       42.41     12.69 o 
  -7   6   9       74.59       53.42     12.95 o 
  -6   6   9      118.55      116.46     16.45 o 
  -5   6   9      829.01      785.74     33.70 o 
  -4   6   9      225.98      225.70     20.92 o 
  -3   6   9       48.99       40.23     10.79 o 
  -2   6   9      397.87      422.54     27.63 o 
  -1   6   9        5.74        2.14      7.40 o 
   0   6   9      107.09      153.45     17.21 o 
   1   6   9       70.68       77.37     28.85 o 
   2   6   9      298.46      289.56     28.26 o 
   3   6   9       84.68       99.89     18.13 o 
   4   6   9       29.57       12.82     11.33 o 
   5   6   9       67.73       43.27     15.87 o 
   6   6   9       14.50       20.98     12.31 o 
   7   6   9      363.12      389.21     35.08 o 
   8   6   9        5.45       23.92     14.42 o 
   9   6   9       55.15       56.94     35.26 o 
  -9   7   9       78.78      119.70     18.32 o 
  -8   7   9       46.53       58.91     13.90 o 
  -7   7   9      356.38      359.20     27.10 o 
  -6   7   9        0.23       10.68      9.25 o 
  -5   7   9        9.18        8.63      8.49 o 
  -4   7   9        3.94        5.34      9.25 o 
  -3   7   9       92.69       62.93     12.69 o 
  -2   7   9     1121.04     1214.94     39.36 o 
  -1   7   9     2361.94     2613.26     73.51 o 
   0   7   9      138.66      101.60     18.13 o 
   1   7   9      443.42      476.69     51.28 o 
   2   7   9      147.57      163.17     24.04 o 
   3   7   9       20.28       19.52     14.42 o 
   4   7   9       78.31       80.87     18.13 o 
   5   7   9       25.86       11.22     11.33 o 
   6   7   9        2.69        7.87     12.31 o 
   7   7   9      183.26      221.04     28.26 o 
   8   7   9      116.70      139.94     24.62 o 
  -9   8   9       23.32       14.96     11.10 o 
  -8   8   9       15.33       11.62     10.37 o 
  -7   8   9        1.87        1.31      8.71 o 
  -6   8   9      158.52      151.98     38.86 o 
  -5   8   9        7.84        8.51      8.55 o 
  -4   8   9       11.80       13.06      8.26 o 
  -3   8   9       91.24      109.02     15.96 o 
  -2   8   9      904.84      841.27     43.27 o 
  -1   8   9      164.52      191.37     24.93 o 
   0   8   9       78.36       84.97     18.13 o 
   1   8   9        6.45       11.66     12.82 o 
   2   8   9      161.51      169.56     25.64 o 
   3   8   9       81.20       73.46     16.89 o 
   4   8   9       25.62       11.22     11.33 o 
   5   8   9        0.01       -0.29     12.31 o 
   6   8   9       19.15       -6.41     11.33 o 
   7   8   9       17.91       24.66     14.60 o 
   8   8   9        4.09        3.94     14.60 o 
  -8   9   9        2.74       -0.80      9.62 o 
  -7   9   9        0.52        0.15      8.95 o 
  -6   9   9        0.50       11.44      9.41 o 
  -5   9   9       14.40       11.36      8.71 o 
  -4   9   9        4.02       -0.62      8.06 o 
  -3   9   9        0.04        7.48     11.10 o 
  -2   9   9      605.45      737.28     76.93 o 
  -1   9   9      335.86      322.23     46.48 o 
   0   9   9       59.23       70.52     15.87 o 
   1   9   9        4.77        3.21     11.33 o 
   2   9   9       30.14       11.95     12.31 o 
   3   9   9       29.22       41.67     22.44 o 
   4   9   9       97.55      104.20     21.44 o 
   5   9   9       41.60       43.50     20.83 o 
   6   9   9        0.14       -3.50     20.83 o 
   7   9   9       34.61       41.03     16.89 o 
  -7  10   9        3.32       -4.41      9.22 o 
  -6  10   9       15.53        8.24      9.13 o 
  -5  10   9        2.28       -7.61     10.37 o 
  -4  10   9        9.54       16.83     11.63 o 
  -3  10   9       36.95       27.33     14.00 o 
  -2  10   9       35.33       25.48     11.63 o 
  -1  10   9       27.05       17.33     11.10 o 
   0  10   9       32.29        6.11     10.79 o 
   1  10   9        2.58       -9.26     11.22 o 
   2  10   9       19.39        4.37     36.86 o 
   3  10   9        0.78       -1.60     11.33 o 
   4  10   9        3.14        2.14     13.04 o 
   5  10   9        1.43       11.22     13.60 o 
   6  10   9        2.03      -11.33     11.33 o 
  -6  11   9      179.59      258.53     25.78 o 
  -5  11   9        0.51        8.60     12.24 o 
  -4  11   9       22.44       14.51     12.24 o 
  -3  11   9       19.92       13.11     12.01 o 
  -2  11   9       35.56       23.62     12.24 o 
  -1  11   9        1.00        2.45     11.27 o 
   0  11   9        4.95        2.90     10.37 o 
   1  11   9      118.79      110.49     45.73 o 
   2  11   9       19.38       35.26     15.87 o 
   3  11   9        0.39        5.83     12.31 o 
   4  11   9       27.80       14.55     19.23 o 
   5  11   9        5.68        8.74     12.31 o 
  -4  12   9       33.59       27.68     12.01 o 
  -3  12   9       60.55       49.02     14.57 o 
  -2  12   9       32.70       34.41     20.60 o 
  -1  12   9      129.73      160.29     21.20 o 
   0  12   9       22.80       21.78     12.69 o 
   1  12   9       43.00       14.18     12.69 o 
   2  12   9       73.73       64.67     19.17 o 
   3  12   9        5.81       18.25     14.60 o 
  -9   0  10        7.92       35.26     22.44 o 
  -8   0  10       98.54       70.52     28.85 o 
  -7   0  10       19.35        9.62     19.23 o 
  -6   0  10      469.46      387.84     51.28 o 
  -5   0  10        1.95       -6.41     16.03 o 
  -4   0  10      371.28      362.19     48.08 o 
  -3   0  10       34.77       16.03     16.03 o 
  -2   0  10        7.18       -9.62     12.82 o 
  -1   0  10        4.09       12.82     16.03 o 
   0   0  10      308.83      314.12     41.67 o 
   1   0  10       22.39        9.62     16.03 o 
   2   0  10       55.04       28.85     19.23 o 
   3   0  10        3.08        6.41     12.82 o 
   4   0  10      401.12      339.76     41.67 o 
   5   0  10      302.83      272.45     38.46 o 
   6   0  10       50.54       35.26     22.44 o 
   7   0  10       58.18       64.11     22.44 o 
  -9   1  10       14.69       16.03     13.60 o 
  -8   1  10       62.77       72.12     18.13 o 
  -7   1  10       45.92       33.66     15.87 o 
  -6   1  10      450.38      525.60     39.61 o 
  -5   1  10        1.38       -4.63     10.01 o 
  -4   1  10        2.27       12.82     11.33 o 
  -3   1  10        0.75       -6.41      9.07 o 
  -2   1  10        5.24       -8.55     10.01 o 
  -1   1  10        7.04        6.41     11.33 o 
   0   1  10       28.63       29.11     27.24 o 
   1   1  10       14.72       13.11     22.44 o 
   2   1  10       18.61       15.15     12.31 o 
   3   1  10       38.87       16.90     12.31 o 
   4   1  10       98.91       98.30     19.23 o 
   5   1  10       39.12       33.04     30.45 o 
   6   1  10       73.41       32.05     19.23 o 
   7   1  10       28.23       25.64     19.23 o 
   8   1  10       11.17        9.62     19.23 o 
  -9   2  10       23.35       27.47     20.83 o 
  -8   2  10      137.15      106.20     52.89 o 
  -7   2  10        3.12      -10.01     10.01 o 
  -6   2  10        0.00        6.41     11.33 o 
  -5   2  10      156.36      102.67     20.40 o 
  -4   2  10      176.91      208.39     24.93 o 
  -3   2  10      162.95      197.38     25.64 o 
  -2   2  10      149.90      152.97     38.46 o 
  -1   2  10        0.03        6.41     11.33 o 
   0   2  10        5.61       -4.81      9.07 o 
   1   2  10      141.96      136.66     21.44 o 
   2   2  10        1.49        7.69     25.64 o 
   3   2  10        9.91        8.01     11.33 o 
   4   2  10      102.05       98.42     18.13 o 
   5   2  10       89.06       96.16     25.64 o 
   6   2  10        3.01      -12.82     12.82 o 
   7   2  10        0.30        9.62     16.03 o 
   8   2  10        3.32       -3.21     16.03 o 
  -9   3  10       13.08       14.42     13.60 o 
  -8   3  10        0.32       -4.95     12.31 o 
  -7   3  10       15.88        4.81     13.04 o 
  -6   3  10       91.71       49.68     15.87 o 
  -5   3  10       16.48       14.42     11.33 o 
  -4   3  10       21.39       10.49     12.31 o 
  -3   3  10       14.62        5.77     19.23 o 
  -2   3  10       75.40       61.54     16.89 o 
  -1   3  10       75.58       85.42     35.26 o 
   0   3  10       10.36       16.03     11.33 o 
   1   3  10       13.10        0.00      9.07 o 
   2   3  10        4.44        8.33     22.44 o 
   3   3  10        0.23        1.07     10.01 o 
   4   3  10       51.76      115.39     28.85 o 
   5   3  10        2.65       -6.41     12.82 o 
   6   3  10        7.18       25.64     19.23 o 
   7   3  10        4.15       -6.41     16.03 o 
   8   3  10       41.71       16.03     22.44 o 
  -9   4  10       66.55      134.70     24.93 o 
  -8   4  10       24.70       38.01     15.39 o 
  -7   4  10       14.44       18.43     14.42 o 
  -6   4  10       87.38      105.77     21.44 o 
  -5   4  10       93.00      119.20     20.83 o 
  -4   4  10       30.72       31.52     22.44 o 
  -3   4  10       43.64       31.56     14.60 o 
  -2   4  10       23.69       20.30     32.05 o 
  -1   4  10       17.51       10.90     17.63 o 
   0   4  10       42.88       25.64     13.60 o 
   1   4  10      294.09      347.81     49.68 o 
   2   4  10        0.10        0.00     10.01 o 
   3   4  10        1.53        0.00     11.33 o 
   4   4  10       69.39       86.66     18.13 o 
   5   4  10        0.07      -10.01     10.01 o 
   6   4  10        0.37      -14.10     14.42 o 
   7   4  10        9.12       -9.91     14.42 o 
  -8   5  10        6.13        2.91     12.31 o 
  -7   5  10        4.98        8.01     13.60 o 
  -6   5  10       75.34       83.91     46.48 o 
  -5   5  10        0.01        6.77     11.22 o 
  -4   5  10      136.63      161.50     23.72 o 
  -3   5  10       84.24       99.45     25.71 o 
  -2   5  10     1056.26     1184.89     39.99 o 
  -1   5  10      262.04      248.88     22.05 o 
   0   5  10      134.11      123.76     16.45 o 
   1   5  10       13.82       22.44     13.60 o 
   2   5  10        3.99       -0.71     10.01 o 
   3   5  10        2.11        4.66     12.31 o 
   4   5  10        5.23       -7.48     10.01 o 
   5   5  10        4.66       18.00     16.03 o 
   6   5  10        2.70       20.57     20.83 o 
   7   5  10       10.90        9.08     13.04 o 
  -8   6  10      141.48      155.19     25.99 o 
  -7   6  10       91.63      103.55     16.66 o 
  -6   6  10        0.05        3.21      9.25 o 
  -5   6  10       91.02      134.54     18.32 o 
  -4   6  10      222.63      248.88     32.75 o 
  -3   6  10        6.84        4.27      9.25 o 
  -2   6  10       13.67       25.64     11.10 o 
  -1   6  10       15.94       24.04     10.37 o 
   0   6  10        5.82       -4.99     10.01 o 
   1   6  10      302.65      329.94     41.67 o 
   2   6  10        9.90       20.83     14.42 o 
   3   6  10      197.76      192.89     72.12 o 
   4   6  10      261.82      294.20     30.53 o 
   5   6  10       62.33       43.04     24.04 o 
   6   6  10        3.95        6.41     13.60 o 
  -7   7  10        1.91       16.70     12.24 o 
  -6   7  10        4.58        9.62     11.10 o 
  -5   7  10       89.21       99.77     15.96 o 
  -4   7  10      104.48      123.04     18.43 o 
  -3   7  10       98.23      111.76     16.45 o 
  -2   7  10      245.51      271.39     23.91 o 
  -1   7  10        0.01        0.00     11.33 o 
   0   7  10      157.70      188.51     25.99 o 
   1   7  10       27.24       56.84     16.89 o 
   2   7  10       17.02       17.63     13.60 o 
   3   7  10       58.63       36.86     15.87 o 
   4   7  10        0.09        4.81     13.04 o 
   5   7  10       55.75       49.57     16.89 o 
   6   7  10        9.57       -8.01     11.33 o 
  -6   8  10       10.35        7.48     11.10 o 
  -5   8  10        1.43        0.00      9.25 o 
  -4   8  10        0.10       -2.26      9.76 o 
  -3   8  10        0.85        9.62     13.60 o 
  -2   8  10       94.91       68.81     16.89 o 
  -1   8  10       49.34       40.29     20.83 o 
   0   8  10      397.33      365.43     34.00 o 
   1   8  10     1274.72     1416.18     57.76 o 
   2   8  10        6.97        6.41     12.31 o 
   3   8  10      168.58      169.56     25.99 o 
   4   8  10        9.20       29.76     15.39 o 
   5   8  10       12.60        9.62     13.60 o 
  -5   9  10        1.79       -5.75     13.00 o 
  -4   9  10       43.48       49.48     27.24 o 
  -3   9  10       24.98       12.53     12.31 o 
  -2   9  10        2.12        0.87     12.31 o 
  -1   9  10        3.86        4.81     13.60 o 
   0   9  10       12.53        9.62     13.60 o 
   1   9  10        6.62       17.63     13.60 o 
   2   9  10       11.94        6.99     12.31 o 
   3   9  10       32.31       47.22     16.89 o 
   4   9  10       11.02       22.44     15.87 o 
  -4  10  10        0.15       19.23     19.23 o 
  -3  10  10        3.96       -6.41     13.60 o 
  -2  10  10       18.91       12.82     13.60 o 
  -1  10  10       26.88       19.23     19.23 o 
   0  10  10       28.56        5.18     16.03 o 
   1  10  10      244.64      195.85     26.92 o 
   2  10  10        0.83      -10.20     12.31 o 
  -7   1  11        7.98        3.79     12.31 o 
  -6   1  11        2.18       11.34     19.23 o 
  -5   1  11       12.23       22.44     13.60 o 
  -4   1  11       18.25        5.24     12.82 o 
  -3   1  11        0.01       -1.60     11.33 o 
  -2   1  11       60.58       43.27     15.87 o 
  -1   1  11        3.21        1.75     28.85 o 
   0   1  11       26.38        3.21     10.67 o 
   1   1  11       52.48       36.24     14.60 o 
   2   1  11       12.32       -6.41     11.33 o 
   3   1  11       13.33       14.42     13.60 o 
   4   1  11      139.82      126.71     22.44 o 
   5   1  11       25.03       35.26     19.23 o 
  -6   2  11       12.87       10.85     14.60 o 
  -5   2  11       53.94       42.74     16.89 o 
  -4   2  11        0.49        4.81     13.60 o 
  -3   2  11      287.46      322.14     34.00 o 
  -2   2  11       33.07       28.85     22.44 o 
  -1   2  11       25.97       25.89     17.63 o 
   0   2  11        1.41        9.62     17.63 o 
   1   2  11       21.55       20.40     12.31 o 
   2   2  11       18.11       30.33     14.60 o 
   3   2  11        0.41       -6.41     11.33 o 
   4   2  11        0.01       32.05     19.23 o 
   5   2  11        0.08       16.03     19.23 o 
  -6   3  11        2.15        3.21     13.60 o 
  -5   3  11       16.35       28.11     14.60 o 
  -4   3  11        3.62       11.22     13.60 o 
  -3   3  11       94.55      129.96     32.05 o 
  -2   3  11        9.17       20.83     13.04 o 
  -1   3  11       10.90       -4.08     12.31 o 
   0   3  11       69.15       75.53     19.23 o 
   1   3  11       81.01       84.65     19.17 o 
   2   3  11       10.79        6.41     12.31 o 
   3   3  11        2.95       28.85     22.44 o 
   4   3  11        7.28      -16.03     16.03 o 
   5   3  11        8.39       16.03     19.23 o 
  -6   4  11        3.59       12.57     14.60 o 
  -5   4  11        7.04       11.22     13.04 o 
  -4   4  11        3.43       -9.62     11.33 o 
  -3   4  11        0.07       -1.60     11.33 o 
  -2   4  11       18.74       26.38     32.05 o 
  -1   4  11       21.07       11.66     12.82 o 
   0   4  11       13.28       -3.21     17.63 o 
   1   4  11      108.53      151.28     23.72 o 
   2   4  11       10.48        6.41     19.23 o 
   3   4  11       19.55        3.21     19.23 o 
   4   4  11        3.06       19.23     19.23 o 
  -5   5  11        1.87       12.82     13.60 o 
  -4   5  11       11.01        4.81     13.60 o 
  -3   5  11       24.94       38.46     15.87 o 
  -2   5  11       19.00       28.85     13.60 o 
  -1   5  11       57.59       75.64     18.13 o 
   0   5  11       49.76       64.11     25.64 o 
   1   5  11      927.81      801.31     73.72 o 
   2   5  11      128.07      112.18     32.05 o 
   3   5  11        9.81       -3.21     19.23 o 
   4   5  11       27.10       70.52     25.64 o 
  -4   6  11      122.67      103.83     21.44 o 
  -3   6  11       12.64      -10.49     12.31 o 
  -2   6  11      494.04      584.15     78.53 o 
  -1   6  11      159.76      237.19     41.67 o 
   0   6  11      171.52      108.98     32.05 o 
   1   6  11      151.68      134.62     32.05 o 
   2   6  11        7.70       22.44     22.44 o 
   3   6  11        9.34        3.21     19.23 o 
  -3   7  11        1.50        6.41     22.44 o 
  -2   7  11       27.54       12.82     19.23 o 
  -1   7  11        1.55        9.37     14.60 o 
   0   7  11       20.24       24.04     15.87 o 
   1   7  11      729.41      905.71     97.76 o 
                                                 
